# Supplementary material for: Metagenomic Profiling of the Gut Microbiome in Age-Related Macular Degeneration—A Pilot Study
Source: Biomedicines. 2026 Jun 5;14(6):1290. doi: 10.3390/biomedicines14061290 (PMC13296388; doi:10.3390/biomedicines14061290)
Supplement: Supplementary file 1 [file biomedicines-14-01290-s001.zip]

Archive with 14 entries (12 files):
- Supplementary Figures/
- Supplementary Figures/Figure S1 - Relative abundance - species barplot.png
- Supplementary Figures/Figure S2 - Volcano plot - genus differential abundance.png
- Supplementary Figures/Figure S3 - LEfSe genus.png
- Supplementary Figures/Figure S4 - PCoA genus BrayCurtis.png
- Supplementary Figures/Figure S5 - PCoA genus Jaccard.png
- Supplementary Figures/Figure S6 - Relative abundance - species Wet vs Dry AMD.png
- Supplementary Figures/Figure S7 - LEfSe Wet vs Dry AMD genus.png
- Supplementary Figures/Figure S8 - PCoA BrayCurtis genus Wet vs Dry AMD.png
- Supplementary Figures/Figure S9 - PCoA Jaccard genus Wet vs Dry AMD.png
- Supplementary Table/
- Supplementary Table/Table S1 - Abundance table.xlsx
- Supplementary Table/Table S2 - Patients characteristics.xlsx
- Supplementary Table/Table S3 - PERMANOVA and BetaDispersion.xlsx
