# Supplementary material for: Metagenomic Profiling of the Gut Microbiome in Age-Related Macular Degeneration—A Pilot Study
Source: Biomedicines. 2026 Jun 5;14(6):1290. doi: 10.3390/biomedicines14061290 (PMC13296388; doi:10.3390/biomedicines14061290)
Supplement: Supplementary file 1 [file biomedicines-14-01290-s001.zip › Supplementary Table/Table S1 - Abundance table.xlsx]

## Sheet: Abundance genus
genus	Patient 01	Patient 02	Patient 03	Patient 04	Patient 05	Patient 06	Patient 07	Patient 08	Patient 09	Patient 10	Patient 11	Patient 12	Patient 13	Patient 14	Patient 15	Patient 16	Patient 17	Patient 18	Patient 19	Control 01	Control 02	Control 03	Control 04	Control 05	Control 06	Control 07	Control 08	Control 09	Control 10	Control 11	Control 12	Control 13	Control 14	Control 15	Control 16	total	superkingdom	kingdom	phylum	class	order	family	tax
Methanobrevibacter	77	0	0	0	86	0	137	0	39	33	0	0	0	0	11	60	97	50	0	12	79	15	0	0	0	679	858	753	758	832	801	593	581	838	1307	8696	Archaea	Methanobacteriati	Methanobacteriota	Methanobacteria	Methanobacteriales	Methanobacteriaceae	Archaea;Methanobacteriati;Methanobacteriota;Methanobacteria;Methanobacteriales;Methanobacteriaceae;Methanobrevibacter
Methanosphaera	0	0	0	0	0	0	0	0	0	0	0	0	0	0	18	0	0	0	0	0	16	0	0	0	0	46	84	60	45	0	0	0	0	81	106	456	Archaea	Methanobacteriati	Methanobacteriota	Methanobacteria	Methanobacteriales	Methanobacteriaceae	Archaea;Methanobacteriati;Methanobacteriota;Methanobacteria;Methanobacteriales;Methanobacteriaceae;Methanosphaera
Methanomethylophilus	0	0	0	0	0	0	21	0	0	0	0	0	0	0	0	106	0	0	0	0	0	0	0	0	0	0	0	0	0	0	0	0	0	0	0	127	Archaea	Methanobacteriati	Thermoplasmatota	Thermoplasmata	Methanomassiliicoccales	Methanomethylophilaceae	Archaea;Methanobacteriati;Thermoplasmatota;Thermoplasmata;Methanomassiliicoccales;Methanomethylophilaceae;Methanomethylophilus
Schaalia	0	0	0	0	0	0	0	0	0	0	0	0	0	0	0	0	0	0	0	0	0	0	0	0	0	59	17	0	22	15	0	0	0	22	40	175	Bacteria	Bacillati	Actinomycetota	Actinomycetes	Actinomycetales	Actinomycetaceae	Bacteria;Bacillati;Actinomycetota;Actinomycetes;Actinomycetales;Actinomycetaceae;Schaalia
Trueperella	0	0	0	0	0	0	0	0	0	0	0	0	0	0	0	0	0	0	0	0	0	0	0	0	0	0	0	0	0	0	0	0	10	0	0	10	Bacteria	Bacillati	Actinomycetota	Actinomycetes	Actinomycetales	Actinomycetaceae	Bacteria;Bacillati;Actinomycetota;Actinomycetes;Actinomycetales;Actinomycetaceae;Trueperella
Bifidobacterium	139	34	0	134	0	137	40	324	172	0	115	239	0	1407	236	171	1753	50	73	202	918	222	336	82	21	1226	1736	834	1243	12323	9220	6917	13026	1596	1533	56459	Bacteria	Bacillati	Actinomycetota	Actinomycetes	Bifidobacteriales	Bifidobacteriaceae	Bacteria;Bacillati;Actinomycetota;Actinomycetes;Bifidobacteriales;Bifidobacteriaceae;Bifidobacterium
Streptomyces	56	84	22	231	133	35	55	88	91	54	83	0	62	199	1163	157	92	204	73	19	58	112	123	186	79	793	1506	660	2654	1170	1081	1242	669	1458	1451	16143	Bacteria	Bacillati	Actinomycetota	Actinomycetes	Kitasatosporales	Streptomycetaceae	Bacteria;Bacillati;Actinomycetota;Actinomycetes;Kitasatosporales;Streptomycetaceae;Streptomyces
Leucobacter	0	0	0	0	0	0	0	0	0	0	0	0	0	0	0	0	0	0	0	0	0	0	0	0	0	0	44	0	0	0	0	0	0	0	31	75	Bacteria	Bacillati	Actinomycetota	Actinomycetes	Micrococcales	Microbacteriaceae	Bacteria;Bacillati;Actinomycetota;Actinomycetes;Micrococcales;Microbacteriaceae;Leucobacter
Rothia	0	0	0	0	0	0	0	0	0	0	0	0	0	0	0	0	0	0	0	0	0	0	0	0	19	0	0	0	0	0	0	0	0	0	0	19	Bacteria	Bacillati	Actinomycetota	Actinomycetes	Micrococcales	Micrococcaceae	Bacteria;Bacillati;Actinomycetota;Actinomycetes;Micrococcales;Micrococcaceae;Rothia
Corynebacterium	0	0	0	0	0	0	0	0	0	0	0	0	0	0	0	0	0	0	0	0	0	0	0	0	0	46	53	51	44	0	0	0	0	58	70	322	Bacteria	Bacillati	Actinomycetota	Actinomycetes	Mycobacteriales	Corynebacteriaceae	Bacteria;Bacillati;Actinomycetota;Actinomycetes;Mycobacteriales;Corynebacteriaceae;Corynebacterium
Olsenella	0	0	0	0	0	0	0	0	0	0	0	0	0	0	0	0	0	0	0	0	0	0	0	0	0	34	65	28	60	0	0	0	0	68	68	323	Bacteria	Bacillati	Actinomycetota	Coriobacteriia	Coriobacteriales	Atopobiaceae	Bacteria;Bacillati;Actinomycetota;Coriobacteriia;Coriobacteriales;Atopobiaceae;Olsenella
Parafannyhessea	0	0	0	0	0	0	0	0	0	0	0	0	0	0	0	0	0	0	0	0	0	0	0	0	0	0	18	0	22	0	0	0	0	34	0	74	Bacteria	Bacillati	Actinomycetota	Coriobacteriia	Coriobacteriales	Atopobiaceae	Bacteria;Bacillati;Actinomycetota;Coriobacteriia;Coriobacteriales;Atopobiaceae;Parafannyhessea
Parolsenella	0	0	0	0	0	0	0	0	0	0	0	0	0	0	60	30	0	0	0	19	0	0	0	0	0	14	60	16	50	0	0	0	0	52	41	342	Bacteria	Bacillati	Actinomycetota	Coriobacteriia	Coriobacteriales	Atopobiaceae	Bacteria;Bacillati;Actinomycetota;Coriobacteriia;Coriobacteriales;Atopobiaceae;Parolsenella
Thermophilibacter	0	0	0	0	0	0	0	0	0	0	0	0	0	0	0	0	0	0	0	0	0	0	0	0	0	0	0	0	13	0	0	0	0	0	0	13	Bacteria	Bacillati	Actinomycetota	Coriobacteriia	Coriobacteriales	Atopobiaceae	Bacteria;Bacillati;Actinomycetota;Coriobacteriia;Coriobacteriales;Atopobiaceae;Thermophilibacter
Collinsella	387	227	128	233	93	201	678	653	271	141	143	233	50	231	193	157	198	251	20	166	168	887	230	310	87	3378	4875	2200	3240	88	82	44	110	4588	3613	28554	Bacteria	Bacillati	Actinomycetota	Coriobacteriia	Coriobacteriales	Coriobacteriaceae	Bacteria;Bacillati;Actinomycetota;Coriobacteriia;Coriobacteriales;Coriobacteriaceae;Collinsella
Enorma	0	0	0	0	0	0	0	0	0	0	0	0	0	0	0	0	0	0	0	0	0	0	0	0	0	0	0	0	10	20	0	0	15	14	0	59	Bacteria	Bacillati	Actinomycetota	Coriobacteriia	Coriobacteriales	Coriobacteriaceae	Bacteria;Bacillati;Actinomycetota;Coriobacteriia;Coriobacteriales;Coriobacteriaceae;Enorma
Adlercreutzia	0	42	0	15	0	0	0	0	0	0	0	0	0	0	0	0	0	0	0	0	67	0	15	0	0	0	36	0	31	0	0	0	0	31	24	261	Bacteria	Bacillati	Actinomycetota	Coriobacteriia	Eggerthellales	Eggerthellaceae	Bacteria;Bacillati;Actinomycetota;Coriobacteriia;Eggerthellales;Eggerthellaceae;Adlercreutzia
Arabiibacter	0	0	0	0	0	0	0	0	0	0	0	0	0	0	0	0	0	0	0	0	0	0	0	0	0	0	0	0	0	10	0	0	0	0	0	10	Bacteria	Bacillati	Actinomycetota	Coriobacteriia	Eggerthellales	Eggerthellaceae	Bacteria;Bacillati;Actinomycetota;Coriobacteriia;Eggerthellales;Eggerthellaceae;Arabiibacter
Berryella	0	0	0	0	0	0	0	0	0	0	0	0	0	0	0	0	0	0	0	0	0	0	0	0	0	0	0	0	0	0	0	0	0	0	15	15	Bacteria	Bacillati	Actinomycetota	Coriobacteriia	Eggerthellales	Eggerthellaceae	Bacteria;Bacillati;Actinomycetota;Coriobacteriia;Eggerthellales;Eggerthellaceae;Berryella
Eggerthella	0	0	19	48	20	0	31	14	0	20	0	0	19	0	0	0	0	0	0	0	0	0	0	0	0	31	0	0	0	167	111	89	165	39	0	773	Bacteria	Bacillati	Actinomycetota	Coriobacteriia	Eggerthellales	Eggerthellaceae	Bacteria;Bacillati;Actinomycetota;Coriobacteriia;Eggerthellales;Eggerthellaceae;Eggerthella
Gordonibacter	0	15	0	23	0	0	0	0	0	0	0	0	14	0	0	0	0	0	0	0	0	0	0	0	0	0	26	0	34	29	14	0	30	25	28	238	Bacteria	Bacillati	Actinomycetota	Coriobacteriia	Eggerthellales	Eggerthellaceae	Bacteria;Bacillati;Actinomycetota;Coriobacteriia;Eggerthellales;Eggerthellaceae;Gordonibacter
Phoenicibacter	0	0	0	0	0	0	0	0	0	0	0	0	0	22	0	0	0	0	0	0	0	0	0	0	0	0	0	0	0	0	0	0	0	0	0	22	Bacteria	Bacillati	Actinomycetota	Coriobacteriia	Eggerthellales	Eggerthellaceae	Bacteria;Bacillati;Actinomycetota;Coriobacteriia;Eggerthellales;Eggerthellaceae;Phoenicibacter
Raoultibacter	0	0	0	0	0	0	0	0	0	0	0	0	0	0	0	0	0	0	0	0	0	0	0	0	0	0	0	0	0	0	0	0	0	0	12	12	Bacteria	Bacillati	Actinomycetota	Coriobacteriia	Eggerthellales	Eggerthellaceae	Bacteria;Bacillati;Actinomycetota;Coriobacteriia;Eggerthellales;Eggerthellaceae;Raoultibacter
Slackia	0	0	0	0	0	0	0	0	0	0	0	0	0	0	0	0	0	0	0	0	0	0	0	0	0	0	10	21	13	0	0	0	0	19	21	84	Bacteria	Bacillati	Actinomycetota	Coriobacteriia	Eggerthellales	Eggerthellaceae	Bacteria;Bacillati;Actinomycetota;Coriobacteriia;Eggerthellales;Eggerthellaceae;Slackia
Xiamenia	0	0	0	0	0	0	0	0	0	0	0	0	0	0	0	0	0	0	0	0	0	0	0	0	0	0	10	0	0	0	0	0	0	0	0	10	Bacteria	Bacillati	Actinomycetota	Coriobacteriia	Eggerthellales	Eggerthellaceae	Bacteria;Bacillati;Actinomycetota;Coriobacteriia;Eggerthellales;Eggerthellaceae;Xiamenia
Paenibacillus	0	0	0	0	0	0	0	0	0	0	0	0	0	0	0	0	0	0	0	0	0	0	0	0	0	0	0	0	0	0	39	0	0	43	0	82	Bacteria	Bacillati	Bacillota	Bacilli	Bacillales	Paenibacillaceae	Bacteria;Bacillati;Bacillota;Bacilli;Bacillales;Paenibacillaceae;Paenibacillus
Staphylococcus	149	170	146	437	257	141	161	276	282	96	256	40	128	193	589	176	166	209	119	92	191	164	86	183	86	648	1212	1025	719	1090	2308	474	881	1032	817	14999	Bacteria	Bacillati	Bacillota	Bacilli	Bacillales	Staphylococcaceae	Bacteria;Bacillati;Bacillota;Bacilli;Bacillales;Staphylococcaceae;Staphylococcus
Enterococcus	0	0	0	0	0	0	0	0	0	0	0	0	0	0	0	0	0	0	0	0	0	0	20	0	0	0	20	0	20	41	30	22	34	24	27	238	Bacteria	Bacillati	Bacillota	Bacilli	Lactobacillales	Enterococcaceae	Bacteria;Bacillati;Bacillota;Bacilli;Lactobacillales;Enterococcaceae;Enterococcus
Lacticaseibacillus	0	0	0	0	0	0	0	0	0	0	0	0	0	0	0	0	0	0	0	0	0	0	0	0	0	23	73	30	43	251	223	124	270	47	29	1113	Bacteria	Bacillati	Bacillota	Bacilli	Lactobacillales	Lactobacillaceae	Bacteria;Bacillati;Bacillota;Bacilli;Lactobacillales;Lactobacillaceae;Lacticaseibacillus
Lactiplantibacillus	0	0	0	0	0	0	0	24	0	0	0	0	0	0	0	0	0	0	0	22	0	0	0	0	0	0	12	0	16	0	0	0	0	22	0	96	Bacteria	Bacillati	Bacillota	Bacilli	Lactobacillales	Lactobacillaceae	Bacteria;Bacillati;Bacillota;Bacilli;Lactobacillales;Lactobacillaceae;Lactiplantibacillus
Lactobacillus	0	0	0	0	0	0	0	201	0	0	0	0	0	30	0	0	0	0	0	64	0	27	0	0	0	0	0	0	0	0	17	0	0	0	0	339	Bacteria	Bacillati	Bacillota	Bacilli	Lactobacillales	Lactobacillaceae	Bacteria;Bacillati;Bacillota;Bacilli;Lactobacillales;Lactobacillaceae;Lactobacillus
Latilactobacillus	0	0	0	0	0	0	0	0	0	0	0	0	0	0	0	0	0	0	0	0	0	0	28	0	0	0	0	0	0	0	0	0	0	0	0	28	Bacteria	Bacillati	Bacillota	Bacilli	Lactobacillales	Lactobacillaceae	Bacteria;Bacillati;Bacillota;Bacilli;Lactobacillales;Lactobacillaceae;Latilactobacillus
Ligilactobacillus	0	0	0	0	0	0	0	0	59	0	0	132	0	0	0	0	0	0	0	208	0	1066	0	0	30	0	14	0	0	0	0	0	0	12	17	1538	Bacteria	Bacillati	Bacillota	Bacilli	Lactobacillales	Lactobacillaceae	Bacteria;Bacillati;Bacillota;Bacilli;Lactobacillales;Lactobacillaceae;Ligilactobacillus
Limosilactobacillus	0	0	0	0	0	0	0	25	0	491	0	0	0	25	0	0	0	0	0	97	0	11	21	0	0	62	112	30	74	0	0	0	0	87	76	1111	Bacteria	Bacillati	Bacillota	Bacilli	Lactobacillales	Lactobacillaceae	Bacteria;Bacillati;Bacillota;Bacilli;Lactobacillales;Lactobacillaceae;Limosilactobacillus
Weissella	0	0	0	0	0	0	0	0	0	0	0	0	0	0	0	0	0	0	0	0	0	0	0	0	0	10	0	0	0	0	0	0	0	0	0	10	Bacteria	Bacillati	Bacillota	Bacilli	Lactobacillales	Lactobacillaceae	Bacteria;Bacillati;Bacillota;Bacilli;Lactobacillales;Lactobacillaceae;Weissella
Lactococcus	0	0	0	0	0	0	0	0	0	0	0	0	0	0	0	0	0	0	0	0	0	0	663	0	93	0	0	0	0	0	0	0	0	0	0	756	Bacteria	Bacillati	Bacillota	Bacilli	Lactobacillales	Streptococcaceae	Bacteria;Bacillati;Bacillota;Bacilli;Lactobacillales;Streptococcaceae;Lactococcus
Streptococcus	0	432	0	0	0	0	0	973	0	0	0	18	77	160	0	0	209	0	0	34	19	143	1080	0	116	29	36	0	0	1214	1996	1094	1625	55	69	9379	Bacteria	Bacillati	Bacillota	Bacilli	Lactobacillales	Streptococcaceae	Bacteria;Bacillati;Bacillota;Bacilli;Lactobacillales;Streptococcaceae;Streptococcus
Christensenella	0	0	0	0	0	0	0	0	0	0	0	0	0	0	0	0	0	0	0	0	0	0	0	0	0	89	140	61	106	156	148	113	164	120	203	1300	Bacteria	Bacillati	Bacillota	Clostridia	Christensenellales	Christensenellaceae	Bacteria;Bacillati;Bacillota;Clostridia;Christensenellales;Christensenellaceae;Christensenella
Acutalibacter	0	0	0	0	0	0	0	0	0	0	0	0	0	0	0	0	0	0	0	0	0	0	0	0	0	24	39	27	54	43	45	32	56	44	36	400	Bacteria	Bacillati	Bacillota	Clostridia	Eubacteriales	Acutalibacteraceae	Bacteria;Bacillati;Bacillota;Clostridia;Eubacteriales;Acutalibacteraceae;Acutalibacter
Caproicibacter	0	0	0	0	0	0	0	0	0	0	0	0	0	0	0	0	0	0	0	0	0	0	0	0	0	0	23	0	17	0	0	0	0	25	0	65	Bacteria	Bacillati	Bacillota	Clostridia	Eubacteriales	Acutalibacteraceae	Bacteria;Bacillati;Bacillota;Clostridia;Eubacteriales;Acutalibacteraceae;Caproicibacter
Caproiciproducens	0	0	0	0	0	0	0	0	0	0	0	0	0	0	0	0	0	0	0	0	0	0	0	0	0	0	51	26	42	23	29	18	28	66	57	340	Bacteria	Bacillati	Bacillota	Clostridia	Eubacteriales	Acutalibacteraceae	Bacteria;Bacillati;Bacillota;Clostridia;Eubacteriales;Acutalibacteraceae;Caproiciproducens
Aristaeella	0	0	0	0	0	0	0	0	0	0	0	0	0	0	0	0	0	0	0	0	0	0	0	0	0	32	64	0	54	0	20	17	18	65	77	347	Bacteria	Bacillati	Bacillota	Clostridia	Eubacteriales	Aristaeellaceae	Bacteria;Bacillati;Bacillota;Clostridia;Eubacteriales;Aristaeellaceae;Aristaeella
Agathobaculum	0	0	0	0	0	0	0	22	0	0	0	0	0	0	46	14	0	0	0	0	0	0	15	0	0	43	83	30	75	60	60	32	28	45	90	643	Bacteria	Bacillati	Bacillota	Clostridia	Eubacteriales	Butyricicoccaceae	Bacteria;Bacillati;Bacillota;Clostridia;Eubacteriales;Butyricicoccaceae;Agathobaculum
Intestinibacillus	0	0	0	0	0	0	0	0	0	0	0	0	0	0	0	0	0	0	0	0	0	0	0	0	0	0	0	0	0	31	0	0	31	60	0	122	Bacteria	Bacillati	Bacillota	Clostridia	Eubacteriales	Butyricicoccaceae	Bacteria;Bacillati;Bacillota;Clostridia;Eubacteriales;Butyricicoccaceae;Intestinibacillus
Clostridium	24	33	0	49	0	0	35	13	40	22	23	0	0	68	40	0	0	0	0	0	31	0	19	41	18	439	533	206	361	1199	1086	746	1201	528	612	7367	Bacteria	Bacillati	Bacillota	Clostridia	Eubacteriales	Clostridiaceae	Bacteria;Bacillati;Bacillota;Clostridia;Eubacteriales;Clostridiaceae;Clostridium
Lactonifactor	0	0	0	0	0	0	0	0	0	0	0	0	0	15	0	0	0	0	0	0	0	0	0	0	0	0	0	0	0	19	17	20	22	0	0	93	Bacteria	Bacillati	Bacillota	Clostridia	Eubacteriales	Clostridiaceae	Bacteria;Bacillati;Bacillota;Clostridia;Eubacteriales;Clostridiaceae;Lactonifactor
Proteiniclasticum	0	0	0	0	0	0	0	0	0	0	0	0	0	0	0	0	0	0	0	0	0	0	0	0	0	0	14	0	15	0	0	0	0	10	0	39	Bacteria	Bacillati	Bacillota	Clostridia	Eubacteriales	Clostridiaceae	Bacteria;Bacillati;Bacillota;Clostridia;Eubacteriales;Clostridiaceae;Proteiniclasticum
Eubacterium	18	184	0	46	0	60	17	440	17	0	76	0	14	140	21	15	0	23	0	78	10	61	114	39	58	394	617	274	361	159	122	91	115	503	511	4578	Bacteria	Bacillati	Bacillota	Clostridia	Eubacteriales	Eubacteriaceae	Bacteria;Bacillati;Bacillota;Clostridia;Eubacteriales;Eubacteriaceae;Eubacterium
Flintibacter	0	0	0	15	0	0	0	0	12	0	0	0	0	28	29	13	0	0	0	0	0	10	0	0	10	52	94	57	96	70	54	35	55	85	113	828	Bacteria	Bacillati	Bacillota	Clostridia	Eubacteriales	Eubacteriales_Incertae_sedis	Bacteria;Bacillati;Bacillota;Clostridia;Eubacteriales;Eubacteriales_Incertae_sedis;Flintibacter
Intestinimonas	16	10	0	528	28	36	28	12	67	19	24	0	11	17	117	83	23	54	14	10	26	41	29	19	16	308	563	291	553	212	146	123	179	595	731	4929	Bacteria	Bacillati	Bacillota	Clostridia	Eubacteriales	Eubacteriales_Incertae_sedis	Bacteria;Bacillati;Bacillota;Clostridia;Eubacteriales;Eubacteriales_Incertae_sedis;Intestinimonas
Massilistercora	0	0	0	145	0	0	0	0	0	0	0	0	0	0	0	0	0	0	0	0	0	0	0	0	0	20	38	25	42	33	30	0	29	37	37	436	Bacteria	Bacillati	Bacillota	Clostridia	Eubacteriales	Eubacteriales_Incertae_sedis	Bacteria;Bacillati;Bacillota;Clostridia;Eubacteriales;Eubacteriales_Incertae_sedis;Massilistercora
Maliibacterium	0	0	0	21	0	0	0	0	0	0	0	0	0	0	0	0	0	0	0	0	0	0	0	0	0	19	40	16	37	23	19	10	18	29	38	270	Bacteria	Bacillati	Bacillota	Clostridia	Eubacteriales	Maliibacteriaceae	Bacteria;Bacillati;Bacillota;Clostridia;Eubacteriales;Maliibacteriaceae;Maliibacterium
Acetivibrio	0	0	0	0	0	0	0	0	0	0	0	0	0	0	0	0	0	0	0	0	0	0	0	0	0	0	0	0	0	10	0	0	0	0	0	10	Bacteria	Bacillati	Bacillota	Clostridia	Eubacteriales	Oscillospiraceae	Bacteria;Bacillati;Bacillota;Clostridia;Eubacteriales;Oscillospiraceae;Acetivibrio
Anaerotruncus	0	75	0	12	0	0	0	0	13	0	0	0	0	17	18	0	13	0	0	0	0	11	0	0	0	71	132	80	129	74	66	31	69	151	125	1087	Bacteria	Bacillati	Bacillota	Clostridia	Eubacteriales	Oscillospiraceae	Bacteria;Bacillati;Bacillota;Clostridia;Eubacteriales;Oscillospiraceae;Anaerotruncus
Caproicibacterium	0	0	0	0	0	0	0	0	0	0	0	0	0	0	0	0	0	0	0	0	0	0	0	0	0	0	32	19	47	19	16	0	0	43	32	208	Bacteria	Bacillati	Bacillota	Clostridia	Eubacteriales	Oscillospiraceae	Bacteria;Bacillati;Bacillota;Clostridia;Eubacteriales;Oscillospiraceae;Caproicibacterium
Dysosmobacter	85	52	0	245	82	83	69	140	126	50	60	0	41	55	230	84	87	62	0	0	97	78	121	54	41	549	913	391	917	700	481	377	674	1053	1009	9006	Bacteria	Bacillati	Bacillota	Clostridia	Eubacteriales	Oscillospiraceae	Bacteria;Bacillati;Bacillota;Clostridia;Eubacteriales;Oscillospiraceae;Dysosmobacter
Ethanoligenens	0	0	0	0	0	0	0	0	0	0	0	0	0	0	0	0	0	0	0	0	0	0	0	0	0	17	27	16	21	16	12	0	11	45	37	202	Bacteria	Bacillati	Bacillota	Clostridia	Eubacteriales	Oscillospiraceae	Bacteria;Bacillati;Bacillota;Clostridia;Eubacteriales;Oscillospiraceae;Ethanoligenens
Faecalibacterium	1228	1915	0	736	1008	1416	508	4004	1101	1028	3914	0	1016	3533	2450	888	185	728	852	638	1252	882	2418	2971	960	6683	19225	8087	13026	30034	36950	25204	47324	17549	13572	253285	Bacteria	Bacillati	Bacillota	Clostridia	Eubacteriales	Oscillospiraceae	Bacteria;Bacillati;Bacillota;Clostridia;Eubacteriales;Oscillospiraceae;Faecalibacterium
Flavonifractor	24	25	40	292	39	24	31	148	62	25	46	0	43	87	87	42	33	46	21	22	21	38	42	37	22	238	503	263	469	1521	1176	854	1438	520	593	8872	Bacteria	Bacillati	Bacillota	Clostridia	Eubacteriales	Oscillospiraceae	Bacteria;Bacillati;Bacillota;Clostridia;Eubacteriales;Oscillospiraceae;Flavonifractor
Lawsonibacter	0	11	0	301	25	21	52	67	21	24	35	0	17	68	54	23	14	19	13	13	34	39	34	38	34	89	188	90	201	470	359	240	439	236	214	3483	Bacteria	Bacillati	Bacillota	Clostridia	Eubacteriales	Oscillospiraceae	Bacteria;Bacillati;Bacillota;Clostridia;Eubacteriales;Oscillospiraceae;Lawsonibacter
Mageeibacillus	0	0	0	0	0	0	0	0	0	0	0	0	0	0	0	0	0	0	0	0	0	0	0	0	0	11	29	14	20	0	0	0	0	22	20	116	Bacteria	Bacillati	Bacillota	Clostridia	Eubacteriales	Oscillospiraceae	Bacteria;Bacillati;Bacillota;Clostridia;Eubacteriales;Oscillospiraceae;Mageeibacillus
Oscillibacter	11	54	0	362	11	62	53	131	115	46	76	0	54	71	195	106	22	97	0	48	107	68	52	30	55	574	1054	536	991	960	785	536	900	1064	1172	10398	Bacteria	Bacillati	Bacillota	Clostridia	Eubacteriales	Oscillospiraceae	Bacteria;Bacillati;Bacillota;Clostridia;Eubacteriales;Oscillospiraceae;Oscillibacter
Paludihabitans	0	0	0	0	0	0	0	0	0	0	0	0	0	0	0	0	0	0	0	0	0	0	0	0	0	10	0	0	10	0	0	0	0	0	0	20	Bacteria	Bacillati	Bacillota	Clostridia	Eubacteriales	Oscillospiraceae	Bacteria;Bacillati;Bacillota;Clostridia;Eubacteriales;Oscillospiraceae;Paludihabitans
Petroclostridium	0	0	0	0	0	0	0	0	0	0	0	0	0	0	0	0	0	0	0	0	0	0	0	0	0	0	0	0	0	0	0	0	0	0	10	10	Bacteria	Bacillati	Bacillota	Clostridia	Eubacteriales	Oscillospiraceae	Bacteria;Bacillati;Bacillota;Clostridia;Eubacteriales;Oscillospiraceae;Petroclostridium
Pseudoflavonifractor	0	0	0	20	0	0	0	0	0	0	0	0	0	18	40	20	13	15	0	0	0	16	0	10	11	79	184	88	151	120	87	55	84	163	188	1362	Bacteria	Bacillati	Bacillota	Clostridia	Eubacteriales	Oscillospiraceae	Bacteria;Bacillati;Bacillota;Clostridia;Eubacteriales;Oscillospiraceae;Pseudoflavonifractor
Pusillibacter	11	17	0	75	0	10	27	40	50	0	20	0	12	37	48	32	14	38	0	11	13	30	23	23	24	134	260	114	263	187	174	133	197	281	316	2614	Bacteria	Bacillati	Bacillota	Clostridia	Eubacteriales	Oscillospiraceae	Bacteria;Bacillati;Bacillota;Clostridia;Eubacteriales;Oscillospiraceae;Pusillibacter
Ruminococcus	44	61	84	73	97	93	33	169	89	26	231	63	79	598	126	51	85	139	140	0	422	29	109	139	28	471	2152	375	556	166	209	123	185	708	694	8647	Bacteria	Bacillati	Bacillota	Clostridia	Eubacteriales	Oscillospiraceae	Bacteria;Bacillati;Bacillota;Clostridia;Eubacteriales;Oscillospiraceae;Ruminococcus
Ruthenibacterium	25	30	0	77	50	30	71	21	71	49	38	0	13	28	84	65	17	45	0	11	52	24	0	0	12	385	582	256	517	648	500	366	685	559	714	6025	Bacteria	Bacillati	Bacillota	Clostridia	Eubacteriales	Oscillospiraceae	Bacteria;Bacillati;Bacillota;Clostridia;Eubacteriales;Oscillospiraceae;Ruthenibacterium
Solibaculum	0	0	0	0	0	0	0	13	0	0	0	0	0	24	15	0	0	0	0	0	0	0	0	0	0	33	74	46	67	73	65	32	92	74	63	671	Bacteria	Bacillati	Bacillota	Clostridia	Eubacteriales	Oscillospiraceae	Bacteria;Bacillati;Bacillota;Clostridia;Eubacteriales;Oscillospiraceae;Solibaculum
Subdoligranulum	45	0	0	44	48	47	18	101	28	0	85	0	0	226	88	68	22	0	14	0	14	35	45	90	32	210	458	233	366	419	286	213	306	462	412	4415	Bacteria	Bacillati	Bacillota	Clostridia	Eubacteriales	Oscillospiraceae	Bacteria;Bacillati;Bacillota;Clostridia;Eubacteriales;Oscillospiraceae;Subdoligranulum
Thermocaproicibacter	0	0	0	0	0	0	0	0	0	0	0	0	0	0	0	0	0	0	0	0	0	0	0	0	0	0	12	10	14	0	0	0	0	11	14	61	Bacteria	Bacillati	Bacillota	Clostridia	Eubacteriales	Oscillospiraceae	Bacteria;Bacillati;Bacillota;Clostridia;Eubacteriales;Oscillospiraceae;Thermocaproicibacter
Vescimonas	150	104	0	45	185	150	442	54	454	173	101	0	86	132	1018	292	168	363	27	107	160	167	262	91	156	1536	2757	1474	2651	993	619	506	784	3046	3256	22509	Bacteria	Bacillati	Bacillota	Clostridia	Eubacteriales	Oscillospiraceae	Bacteria;Bacillati;Bacillota;Clostridia;Eubacteriales;Oscillospiraceae;Vescimonas
Agathobacter	105	311	164	83	356	247	379	1435	63	72	124	17	87	1357	53	48	16	366	57	236	789	293	266	1172	241	343	648	347	457	605	818	565	799	570	503	13992	Bacteria	Bacillati	Bacillota	Clostridia	Lachnospirales	Lachnospiraceae	Bacteria;Bacillati;Bacillota;Clostridia;Lachnospirales;Lachnospiraceae;Agathobacter
Anaerobutyricum	70	173	38	123	121	56	91	349	76	58	152	17	49	578	208	90	95	62	90	70	145	147	209	115	95	458	747	267	314	67	104	51	81	525	486	6377	Bacteria	Bacillati	Bacillota	Clostridia	Lachnospirales	Lachnospiraceae	Bacteria;Bacillati;Bacillota;Clostridia;Lachnospirales;Lachnospiraceae;Anaerobutyricum
Anaerocolumna	0	0	0	0	0	0	0	0	0	0	0	0	0	0	0	0	0	0	0	0	0	0	0	0	0	0	23	0	10	0	0	0	0	0	16	49	Bacteria	Bacillati	Bacillota	Clostridia	Lachnospirales	Lachnospiraceae	Bacteria;Bacillati;Bacillota;Clostridia;Lachnospirales;Lachnospiraceae;Anaerocolumna
Anaerostipes	45	76	35	24	58	34	59	637	0	0	42	39	10	603	56	17	206	11	71	10	57	82	41	55	22	242	498	220	193	15	28	19	18	378	269	4170	Bacteria	Bacillati	Bacillota	Clostridia	Lachnospirales	Lachnospiraceae	Bacteria;Bacillati;Bacillota;Clostridia;Lachnospirales;Lachnospiraceae;Anaerostipes
Blautia	750	1736	609	99	213	489	336	2591	336	225	969	392	156	2861	508	583	369	373	478	399	650	1083	876	673	645	5563	9256	4880	5334	5195	6309	4089	6105	9032	7009	81171	Bacteria	Bacillati	Bacillota	Clostridia	Lachnospirales	Lachnospiraceae	Bacteria;Bacillati;Bacillota;Clostridia;Lachnospirales;Lachnospiraceae;Blautia
Butyrivibrio	0	0	0	0	0	0	0	0	0	0	0	0	0	11	0	0	0	0	0	0	0	0	0	0	0	11	16	0	23	0	13	0	0	18	16	108	Bacteria	Bacillati	Bacillota	Clostridia	Lachnospirales	Lachnospiraceae	Bacteria;Bacillati;Bacillota;Clostridia;Lachnospirales;Lachnospiraceae;Butyrivibrio
Chordicoccus	0	0	0	0	0	0	0	0	0	0	0	0	0	0	13	0	0	0	0	0	0	0	0	0	0	15	30	13	28	0	0	0	0	27	19	145	Bacteria	Bacillati	Bacillota	Clostridia	Lachnospirales	Lachnospiraceae	Bacteria;Bacillati;Bacillota;Clostridia;Lachnospirales;Lachnospiraceae;Chordicoccus
Claveliimonas	0	0	0	13	0	0	0	0	0	0	0	0	0	0	0	0	0	0	0	0	0	0	0	0	0	18	37	14	22	40	61	28	52	24	28	337	Bacteria	Bacillati	Bacillota	Clostridia	Lachnospirales	Lachnospiraceae	Bacteria;Bacillati;Bacillota;Clostridia;Lachnospirales;Lachnospiraceae;Claveliimonas
Coprococcus	593	230	65	0	269	101	53	1095	117	76	315	41	43	1014	139	1005	134	148	552	76	1047	722	454	872	256	1946	6256	2814	4627	248	267	186	270	4625	4309	34965	Bacteria	Bacillati	Bacillota	Clostridia	Lachnospirales	Lachnospiraceae	Bacteria;Bacillati;Bacillota;Clostridia;Lachnospirales;Lachnospiraceae;Coprococcus
Dorea	142	489	338	29	70	193	89	749	133	73	422	147	84	491	201	284	94	188	52	110	242	248	217	547	95	788	1232	466	480	135	171	121	204	930	716	10970	Bacteria	Bacillati	Bacillota	Clostridia	Lachnospirales	Lachnospiraceae	Bacteria;Bacillati;Bacillota;Clostridia;Lachnospirales;Lachnospiraceae;Dorea
Eisenbergiella	0	0	0	0	0	0	0	0	13	20	10	0	0	0	26	16	0	18	0	0	37	14	0	0	0	191	230	121	192	192	174	129	211	197	261	2052	Bacteria	Bacillati	Bacillota	Clostridia	Lachnospirales	Lachnospiraceae	Bacteria;Bacillati;Bacillota;Clostridia;Lachnospirales;Lachnospiraceae;Eisenbergiella
Enterocloster	0	26	27	54	21	0	15	61	10	0	14	0	30	73	58	0	0	0	10	0	36	0	22	21	0	205	366	179	306	3242	2661	1900	3154	381	379	13251	Bacteria	Bacillati	Bacillota	Clostridia	Lachnospirales	Lachnospiraceae	Bacteria;Bacillati;Bacillota;Clostridia;Lachnospirales;Lachnospiraceae;Enterocloster
Eshraghiella	325	0	0	0	0	0	0	0	1584	121	0	0	0	13	580	18	0	35	13	0	0	0	14	402	0	38	70	35	50	35	42	24	34	74	72	3579	Bacteria	Bacillati	Bacillota	Clostridia	Lachnospirales	Lachnospiraceae	Bacteria;Bacillati;Bacillota;Clostridia;Lachnospirales;Lachnospiraceae;Eshraghiella
Faecalimonas	0	0	142	0	0	0	0	0	0	0	0	0	53	0	0	0	0	0	0	0	0	0	0	0	0	34	29	0	0	0	13	0	12	16	33	332	Bacteria	Bacillati	Bacillota	Clostridia	Lachnospirales	Lachnospiraceae	Bacteria;Bacillati;Bacillota;Clostridia;Lachnospirales;Lachnospiraceae;Faecalimonas
Hungatella	10	0	0	13	15	0	0	0	0	0	0	0	0	12	20	0	0	0	0	0	0	0	21	12	0	310	122	61	97	46	51	28	45	129	320	1312	Bacteria	Bacillati	Bacillota	Clostridia	Lachnospirales	Lachnospiraceae	Bacteria;Bacillati;Bacillota;Clostridia;Lachnospirales;Lachnospiraceae;Hungatella
Kineothrix	0	0	0	0	0	0	0	0	0	0	0	0	0	0	0	0	0	0	0	0	0	0	0	0	0	0	0	0	12	12	0	0	0	26	13	63	Bacteria	Bacillati	Bacillota	Clostridia	Lachnospirales	Lachnospiraceae	Bacteria;Bacillati;Bacillota;Clostridia;Lachnospirales;Lachnospiraceae;Kineothrix
Lachnoanaerobaculum	0	0	0	0	0	0	0	0	0	0	0	0	0	0	0	0	0	0	0	0	0	0	0	0	0	13	0	0	0	0	0	0	0	0	17	30	Bacteria	Bacillati	Bacillota	Clostridia	Lachnospirales	Lachnospiraceae	Bacteria;Bacillati;Bacillota;Clostridia;Lachnospirales;Lachnospiraceae;Lachnoanaerobaculum
Lachnoclostridium	12	18	0	25	13	0	0	107	12	0	15	0	17	47	22	0	0	10	0	0	11	0	22	13	0	204	253	97	161	210	224	129	214	257	298	2391	Bacteria	Bacillati	Bacillota	Clostridia	Lachnospirales	Lachnospiraceae	Bacteria;Bacillati;Bacillota;Clostridia;Lachnospirales;Lachnospiraceae;Lachnoclostridium
Lachnospira	37	48	0	0	17	27	84	0	37	42	92	0	17	67	37	12	58	14	26	17	132	12	85	62	103	157	432	193	207	70	86	61	60	357	411	3060	Bacteria	Bacillati	Bacillota	Clostridia	Lachnospirales	Lachnospiraceae	Bacteria;Bacillati;Bacillota;Clostridia;Lachnospirales;Lachnospiraceae;Lachnospira
Lacrimispora	0	0	0	0	0	0	0	0	0	0	0	0	0	0	0	0	0	0	0	0	0	0	17	0	0	21	107	19	50	0	16	0	0	70	81	381	Bacteria	Bacillati	Bacillota	Clostridia	Lachnospirales	Lachnospiraceae	Bacteria;Bacillati;Bacillota;Clostridia;Lachnospirales;Lachnospiraceae;Lacrimispora
Marvinbryantia	0	10	0	13	0	0	0	0	0	0	0	0	0	0	0	0	0	0	0	0	0	0	0	0	0	13	27	0	21	28	28	10	38	32	25	245	Bacteria	Bacillati	Bacillota	Clostridia	Lachnospirales	Lachnospiraceae	Bacteria;Bacillati;Bacillota;Clostridia;Lachnospirales;Lachnospiraceae;Marvinbryantia
Mediterraneibacter	311	664	520	1127	241	68	214	649	279	57	378	48	211	655	96	127	90	157	91	108	237	195	340	354	132	2077	2414	1141	1484	2513	2931	2270	3141	2097	2619	30036	Bacteria	Bacillati	Bacillota	Clostridia	Lachnospirales	Lachnospiraceae	Bacteria;Bacillati;Bacillota;Clostridia;Lachnospirales;Lachnospiraceae;Mediterraneibacter
Novisyntrophococcus	0	0	0	0	0	0	0	0	0	0	0	0	0	0	0	0	0	0	0	0	0	0	0	0	0	0	19	0	15	0	0	0	0	17	16	67	Bacteria	Bacillati	Bacillota	Clostridia	Lachnospirales	Lachnospiraceae	Bacteria;Bacillati;Bacillota;Clostridia;Lachnospirales;Lachnospiraceae;Novisyntrophococcus
Pseudobutyrivibrio	0	0	0	0	0	0	0	0	0	0	0	0	0	0	0	0	0	0	0	0	0	0	0	0	0	0	11	0	0	0	0	10	0	0	0	21	Bacteria	Bacillati	Bacillota	Clostridia	Lachnospirales	Lachnospiraceae	Bacteria;Bacillati;Bacillota;Clostridia;Lachnospirales;Lachnospiraceae;Pseudobutyrivibrio
Qiania	0	0	0	0	0	0	0	0	0	0	0	0	0	10	0	0	0	0	0	0	0	0	0	0	0	11	23	13	36	10	13	0	11	25	32	184	Bacteria	Bacillati	Bacillota	Clostridia	Lachnospirales	Lachnospiraceae	Bacteria;Bacillati;Bacillota;Clostridia;Lachnospirales;Lachnospiraceae;Qiania
Roseburia	387	311	0	20	38	436	53	2230	215	130	855	0	152	1351	137	113	117	189	802	228	268	829	1955	1679	256	1634	5337	2172	2973	513	501	321	561	4665	3779	35207	Bacteria	Bacillati	Bacillota	Clostridia	Lachnospirales	Lachnospiraceae	Bacteria;Bacillati;Bacillota;Clostridia;Lachnospirales;Lachnospiraceae;Roseburia
Sellimonas	0	0	0	32	0	0	0	23	17	0	0	0	0	36	42	0	0	0	0	11	11	0	23	12	0	115	178	91	104	386	430	309	499	174	187	2680	Bacteria	Bacillati	Bacillota	Clostridia	Lachnospirales	Lachnospiraceae	Bacteria;Bacillati;Bacillota;Clostridia;Lachnospirales;Lachnospiraceae;Sellimonas
Simiaoa	83	106	0	199	171	162	23	48	0	237	153	0	757	127	15	956	62	49	163	79	11	69	134	822	142	235	743	325	636	1037	887	683	948	900	1173	12135	Bacteria	Bacillati	Bacillota	Clostridia	Lachnospirales	Lachnospiraceae	Bacteria;Bacillati;Bacillota;Clostridia;Lachnospirales;Lachnospiraceae;Simiaoa
Stomatobaculum	0	0	0	0	0	0	0	0	0	0	0	0	0	0	0	0	0	0	0	0	0	0	0	0	0	0	18	12	13	0	0	0	0	18	0	61	Bacteria	Bacillati	Bacillota	Clostridia	Lachnospirales	Lachnospiraceae	Bacteria;Bacillati;Bacillota;Clostridia;Lachnospirales;Lachnospiraceae;Stomatobaculum
Wansuia	0	0	0	0	0	0	0	0	0	0	0	0	0	15	14	0	0	0	0	0	0	0	0	0	0	20	29	19	27	65	71	56	93	41	29	479	Bacteria	Bacillati	Bacillota	Clostridia	Lachnospirales	Lachnospiraceae	Bacteria;Bacillati;Bacillota;Clostridia;Lachnospirales;Lachnospiraceae;Wansuia
Wujia	128	823	0	12	0	863	180	0	26	0	126	0	0	0	0	24	0	399	0	192	0	0	0	34	0	242	725	280	583	0	10	0	0	697	542	5886	Bacteria	Bacillati	Bacillota	Clostridia	Lachnospirales	Lachnospiraceae	Bacteria;Bacillati;Bacillota;Clostridia;Lachnospirales;Lachnospiraceae;Wujia
Monoglobus	0	0	0	0	0	0	0	0	0	0	0	0	0	0	0	0	0	0	0	0	0	0	0	0	0	0	0	0	0	0	0	0	0	12	0	12	Bacteria	Bacillati	Bacillota	Clostridia	Monoglobales	Monoglobaceae	Bacteria;Bacillati;Bacillota;Clostridia;Monoglobales;Monoglobaceae;Monoglobus
Aminipila	0	0	0	0	0	0	0	0	0	0	0	0	0	0	0	0	0	0	0	0	0	0	0	0	0	0	22	0	21	0	0	0	0	19	16	78	Bacteria	Bacillati	Bacillota	Clostridia	Peptostreptococcales	Anaerovoracaceae	Bacteria;Bacillati;Bacillota;Clostridia;Peptostreptococcales;Anaerovoracaceae;Aminipila
Emergencia	0	0	0	0	0	0	0	0	0	0	0	0	0	0	0	0	0	0	0	0	0	0	0	0	0	0	26	0	20	44	40	32	40	14	31	247	Bacteria	Bacillati	Bacillota	Clostridia	Peptostreptococcales	Anaerovoracaceae	Bacteria;Bacillati;Bacillota;Clostridia;Peptostreptococcales;Anaerovoracaceae;Emergencia
Mogibacterium	0	0	0	0	0	0	0	0	0	0	0	0	0	0	0	0	0	0	0	0	0	0	0	0	0	0	0	0	0	0	0	0	0	0	25	25	Bacteria	Bacillati	Bacillota	Clostridia	Peptostreptococcales	Anaerovoracaceae	Bacteria;Bacillati;Bacillota;Clostridia;Peptostreptococcales;Anaerovoracaceae;Mogibacterium
Clostridioides	11	16	10	19	14	0	0	32	73	10	20	0	22	35	27	28	0	0	12	13	21	0	12	38	0	130	275	113	202	93	130	100	101	351	266	2174	Bacteria	Bacillati	Bacillota	Clostridia	Peptostreptococcales	Peptostreptococcaceae	Bacteria;Bacillati;Bacillota;Clostridia;Peptostreptococcales;Peptostreptococcaceae;Clostridioides
Intestinibacter	0	0	0	84	0	19	11	0	0	0	0	0	0	0	0	48	0	0	36	0	13	0	0	228	0	0	0	0	0	21	28	16	31	0	0	535	Bacteria	Bacillati	Bacillota	Clostridia	Peptostreptococcales	Peptostreptococcaceae	Bacteria;Bacillati;Bacillota;Clostridia;Peptostreptococcales;Peptostreptococcaceae;Intestinibacter
Paraclostridium	0	0	0	0	0	0	0	0	0	0	0	0	0	0	0	0	0	0	0	0	0	0	0	0	0	38	29	17	24	0	0	0	0	21	31	160	Bacteria	Bacillati	Bacillota	Clostridia	Peptostreptococcales	Peptostreptococcaceae	Bacteria;Bacillati;Bacillota;Clostridia;Peptostreptococcales;Peptostreptococcaceae;Paraclostridium
Romboutsia	0	0	0	0	13	0	0	0	20	0	0	0	0	15	0	67	11	0	13	0	0	0	0	52	0	183	223	78	110	0	0	0	0	133	179	1097	Bacteria	Bacillati	Bacillota	Clostridia	Peptostreptococcales	Peptostreptococcaceae	Bacteria;Bacillati;Bacillota;Clostridia;Peptostreptococcales;Peptostreptococcaceae;Romboutsia
Catenibacterium	102	0	136	0	0	0	21	0	20	19	0	0	13	0	147	42	0	186	0	25	0	0	138	186	0	330	312	150	108	0	0	0	10	178	190	2313	Bacteria	Bacillati	Bacillota	Erysipelotrichia	Erysipelotrichales	Coprobacillaceae	Bacteria;Bacillati;Bacillota;Erysipelotrichia;Erysipelotrichales;Coprobacillaceae;Catenibacterium
Faecalibacillus	0	38	13	74	12	11	0	0	0	0	17	0	0	85	0	0	24	0	20	0	15	0	0	0	0	0	0	0	0	12	13	17	0	0	0	351	Bacteria	Bacillati	Bacillota	Erysipelotrichia	Erysipelotrichales	Coprobacillaceae	Bacteria;Bacillati;Bacillota;Erysipelotrichia;Erysipelotrichales;Coprobacillaceae;Faecalibacillus
Thomasclavelia	0	0	0	0	0	0	15	0	0	0	0	0	0	0	0	0	0	0	0	0	0	0	0	0	0	13	15	0	0	31	51	49	42	10	0	226	Bacteria	Bacillati	Bacillota	Erysipelotrichia	Erysipelotrichales	Coprobacillaceae	Bacteria;Bacillati;Bacillota;Erysipelotrichia;Erysipelotrichales;Coprobacillaceae;Thomasclavelia
Amedibacterium	0	0	68	0	0	0	0	0	0	0	0	0	70	0	0	0	0	0	0	0	0	0	0	0	0	0	0	0	0	0	0	0	0	0	0	138	Bacteria	Bacillati	Bacillota	Erysipelotrichia	Erysipelotrichales	Erysipelotrichaceae	Bacteria;Bacillati;Bacillota;Erysipelotrichia;Erysipelotrichales;Erysipelotrichaceae;Amedibacterium
Holdemania	0	0	0	0	0	0	0	0	0	0	0	0	0	0	0	0	0	0	0	0	14	0	0	0	0	22	47	15	31	70	69	56	86	47	40	497	Bacteria	Bacillati	Bacillota	Erysipelotrichia	Erysipelotrichales	Erysipelotrichaceae	Bacteria;Bacillati;Bacillota;Erysipelotrichia;Erysipelotrichales;Erysipelotrichaceae;Holdemania
Turicibacter	0	0	0	0	0	0	0	0	0	0	0	0	0	0	0	0	0	0	0	0	0	0	0	43	0	0	0	0	0	0	0	0	0	0	0	43	Bacteria	Bacillati	Bacillota	Erysipelotrichia	Erysipelotrichales	Turicibacteraceae	Bacteria;Bacillati;Bacillota;Erysipelotrichia;Erysipelotrichales;Turicibacteraceae;Turicibacter
Acidaminococcus	0	0	0	0	0	0	0	1248	0	0	38	0	0	0	0	46	22	18	0	0	0	28	31	11	31	442	933	415	774	0	0	0	0	963	910	5910	Bacteria	Bacillati	Bacillota	Negativicutes	Acidaminococcales	Acidaminococcaceae	Bacteria;Bacillati;Bacillota;Negativicutes;Acidaminococcales;Acidaminococcaceae;Acidaminococcus
Phascolarctobacterium	163	0	0	315	0	360	0	407	57	0	493	0	190	14	200	0	0	11	0	0	125	0	0	257	173	466	2563	964	1757	535	427	285	395	2401	1710	14268	Bacteria	Bacillati	Bacillota	Negativicutes	Acidaminococcales	Acidaminococcaceae	Bacteria;Bacillati;Bacillota;Negativicutes;Acidaminococcales;Acidaminococcaceae;Phascolarctobacterium
Megamonas	0	0	0	0	0	0	0	0	0	0	0	0	0	0	0	0	0	0	0	0	0	0	0	0	0	0	12	0	0	396	610	358	438	0	0	1814	Bacteria	Bacillati	Bacillota	Negativicutes	Selenomonadales	Selenomonadaceae	Bacteria;Bacillati;Bacillota;Negativicutes;Selenomonadales;Selenomonadaceae;Megamonas
Selenomonas	0	0	0	0	0	0	0	0	0	0	16	0	0	0	0	0	0	0	0	0	0	0	46	0	0	0	18	0	0	0	0	0	12	19	15	126	Bacteria	Bacillati	Bacillota	Negativicutes	Selenomonadales	Selenomonadaceae	Bacteria;Bacillati;Bacillota;Negativicutes;Selenomonadales;Selenomonadaceae;Selenomonas
Dialister	18	36	0	138	0	0	41	0	0	107	18	0	0	0	23	22	271	23	0	0	0	18	652	46	0	0	0	0	0	795	653	516	811	0	0	4188	Bacteria	Bacillati	Bacillota	Negativicutes	Veillonellales	Veillonellaceae	Bacteria;Bacillati;Bacillota;Negativicutes;Veillonellales;Veillonellaceae;Dialister
Megasphaera	0	17	0	0	0	93	0	1194	23	0	94	0	42	0	10	84	0	97	0	0	0	86	285	91	0	12	91	39	58	0	0	0	0	94	56	2466	Bacteria	Bacillati	Bacillota	Negativicutes	Veillonellales	Veillonellaceae	Bacteria;Bacillati;Bacillota;Negativicutes;Veillonellales;Veillonellaceae;Megasphaera
Veillonella	0	0	0	0	0	0	0	0	0	0	0	0	0	0	0	0	0	0	0	0	0	0	122	0	0	0	0	0	0	0	0	0	0	0	0	122	Bacteria	Bacillati	Bacillota	Negativicutes	Veillonellales	Veillonellaceae	Bacteria;Bacillati;Bacillota;Negativicutes;Veillonellales;Veillonellaceae;Veillonella
Murdochiella	0	0	0	0	0	0	0	0	0	0	0	0	0	0	0	0	0	0	0	0	0	0	0	0	0	0	11	0	0	0	0	0	0	0	0	11	Bacteria	Bacillati	Bacillota	Tissierellia	Tissierellales	Peptoniphilaceae	Bacteria;Bacillati;Bacillota;Tissierellia;Tissierellales;Peptoniphilaceae;Murdochiella
Parvimonas	0	0	0	0	0	0	0	0	0	0	0	0	0	0	0	0	0	0	0	0	0	0	0	0	0	15	0	0	0	0	0	0	0	0	0	15	Bacteria	Bacillati	Bacillota	Tissierellia	Tissierellales	Peptoniphilaceae	Bacteria;Bacillati;Bacillota;Tissierellia;Tissierellales;Peptoniphilaceae;Parvimonas
Fusobacterium	0	0	142	0	0	0	0	11	0	0	0	0	70	0	0	0	0	0	0	0	0	0	0	0	0	0	0	0	0	0	0	0	0	0	0	223	Bacteria	Fusobacteriati	Fusobacteriota	Fusobacteriia	Fusobacteriales	Fusobacteriaceae	Bacteria;Fusobacteriati;Fusobacteriota;Fusobacteriia;Fusobacteriales;Fusobacteriaceae;Fusobacterium
Bacteroides	172	950	918	5019	3230	590	1020	3501	65	631	926	0	559	9593	216	130	492	213	621	280	2001	557	1983	305	444	5880	8001	3375	5339	24278	24866	17851	23280	7178	9894	164358	Bacteria	Pseudomonadati	Bacteroidota	Bacteroidia	Bacteroidales	Bacteroidaceae	Bacteria;Pseudomonadati;Bacteroidota;Bacteroidia;Bacteroidales;Bacteroidaceae;Bacteroides
Phocaeicola	123	1842	715	2631	765	518	597	1966	115	244	3038	0	763	4030	0	31	264	153	211	591	1627	1001	2972	126	565	1618	2515	1007	1510	21358	22642	16090	21555	2049	2842	118074	Bacteria	Pseudomonadati	Bacteroidota	Bacteroidia	Bacteroidales	Bacteroidaceae	Bacteria;Pseudomonadati;Bacteroidota;Bacteroidia;Bacteroidales;Bacteroidaceae;Phocaeicola
Barnesiella	0	0	0	0	0	0	0	12	0	0	13	0	0	33	0	0	0	0	13	0	0	20	17	0	0	14	57	36	48	178	209	164	171	51	56	1092	Bacteria	Pseudomonadati	Bacteroidota	Bacteroidia	Bacteroidales	Barnesiellaceae	Bacteria;Pseudomonadati;Bacteroidota;Bacteroidia;Bacteroidales;Barnesiellaceae;Barnesiella
Coprobacter	0	0	0	0	0	0	0	0	0	0	11	0	0	39	0	0	0	0	14	0	0	0	21	0	0	0	10	0	0	264	294	199	230	0	24	1106	Bacteria	Pseudomonadati	Bacteroidota	Bacteroidia	Bacteroidales	Barnesiellaceae	Bacteria;Pseudomonadati;Bacteroidota;Bacteroidia;Bacteroidales;Barnesiellaceae;Coprobacter
Dysgonomonas	0	0	0	0	0	0	0	0	0	0	0	0	0	0	0	0	0	0	0	0	0	0	0	0	0	0	0	0	0	23	17	14	0	0	0	54	Bacteria	Pseudomonadati	Bacteroidota	Bacteroidia	Bacteroidales	Dysgonomonadaceae	Bacteria;Pseudomonadati;Bacteroidota;Bacteroidia;Bacteroidales;Dysgonomonadaceae;Dysgonomonas
Muribaculum	0	0	0	0	0	0	0	0	0	0	0	0	0	35	0	0	0	0	0	0	0	0	0	0	0	0	17	11	34	18	52	22	33	31	19	272	Bacteria	Pseudomonadati	Bacteroidota	Bacteroidia	Bacteroidales	Muribaculaceae	Bacteria;Pseudomonadati;Bacteroidota;Bacteroidia;Bacteroidales;Muribaculaceae;Muribaculum
Paramuribaculum	0	0	0	0	0	0	0	0	0	0	0	0	0	0	0	0	0	0	0	0	0	0	0	0	0	0	0	0	11	0	0	0	0	0	0	11	Bacteria	Pseudomonadati	Bacteroidota	Bacteroidia	Bacteroidales	Muribaculaceae	Bacteria;Pseudomonadati;Bacteroidota;Bacteroidia;Bacteroidales;Muribaculaceae;Paramuribaculum
Sodaliphilus	0	0	0	0	0	0	0	0	0	0	0	0	0	0	68	13	0	0	0	0	0	0	0	18	14	0	0	0	21	0	0	0	0	12	0	146	Bacteria	Pseudomonadati	Bacteroidota	Bacteroidia	Bacteroidales	Muribaculaceae	Bacteria;Pseudomonadati;Bacteroidota;Bacteroidia;Bacteroidales;Muribaculaceae;Sodaliphilus
Butyricimonas	16	40	19	345	0	27	0	122	0	19	193	0	58	207	46	0	46	16	15	19	0	95	85	22	48	870	1006	434	747	327	303	205	275	974	1375	7954	Bacteria	Pseudomonadati	Bacteroidota	Bacteroidia	Bacteroidales	Odoribacteraceae	Bacteria;Pseudomonadati;Bacteroidota;Bacteroidia;Bacteroidales;Odoribacteraceae;Butyricimonas
Odoribacter	31	96	18	149	68	69	138	105	14	39	90	0	123	95	0	0	41	14	63	0	35	35	61	16	99	531	667	353	496	325	273	223	339	632	825	6063	Bacteria	Pseudomonadati	Bacteroidota	Bacteroidia	Bacteroidales	Odoribacteraceae	Bacteria;Pseudomonadati;Bacteroidota;Bacteroidia;Bacteroidales;Odoribacteraceae;Odoribacter
Paludibacter	0	0	0	0	0	0	0	0	0	0	0	0	0	0	0	0	0	0	0	0	0	0	0	0	0	0	0	0	0	24	25	17	15	0	0	81	Bacteria	Pseudomonadati	Bacteroidota	Bacteroidia	Bacteroidales	Paludibacteraceae	Bacteria;Pseudomonadati;Bacteroidota;Bacteroidia;Bacteroidales;Paludibacteraceae;Paludibacter
Porphyromonas	0	0	0	0	0	0	0	0	0	0	0	0	0	0	0	0	0	0	0	0	0	0	0	0	0	80	13	0	0	26	0	13	0	0	0	132	Bacteria	Pseudomonadati	Bacteroidota	Bacteroidia	Bacteroidales	Porphyromonadaceae	Bacteria;Pseudomonadati;Bacteroidota;Bacteroidia;Bacteroidales;Porphyromonadaceae;Porphyromonas
Hoylesella	0	0	0	0	0	0	0	0	0	0	0	0	0	14	15	0	0	0	0	0	0	0	0	97	15	0	12	0	0	19	17	15	15	0	0	219	Bacteria	Pseudomonadati	Bacteroidota	Bacteroidia	Bacteroidales	Prevotellaceae	Bacteria;Pseudomonadati;Bacteroidota;Bacteroidia;Bacteroidales;Prevotellaceae;Hoylesella
Paraprevotella	33	74	54	0	0	0	15	171	0	0	0	0	47	0	19	100	12	12	0	48	0	17	0	0	27	0	23	0	0	1798	1629	1270	2050	27	0	7426	Bacteria	Pseudomonadati	Bacteroidota	Bacteroidia	Bacteroidales	Prevotellaceae	Bacteria;Pseudomonadati;Bacteroidota;Bacteroidia;Bacteroidales;Prevotellaceae;Paraprevotella
Prevotella	0	0	0	0	0	0	0	0	0	0	0	0	0	58	39	37	0	0	0	0	0	0	0	478	50	17	105	46	57	230	261	115	113	113	80	1799	Bacteria	Pseudomonadati	Bacteroidota	Bacteroidia	Bacteroidales	Prevotellaceae	Bacteria;Pseudomonadati;Bacteroidota;Bacteroidia;Bacteroidales;Prevotellaceae;Prevotella
Pseudoprevotella	0	0	0	0	0	0	0	0	0	0	0	0	0	0	0	0	0	0	0	0	0	0	0	0	0	0	0	0	0	13	10	11	11	0	0	45	Bacteria	Pseudomonadati	Bacteroidota	Bacteroidia	Bacteroidales	Prevotellaceae	Bacteria;Pseudomonadati;Bacteroidota;Bacteroidia;Bacteroidales;Prevotellaceae;Pseudoprevotella
Segatella	1947	2907	2446	35	13	2626	60	331	160	75	7792	0	4030	84	594	455	75	1922	62	3089	16	746	8262	4403	3254	552	21317	8368	10028	316	319	230	227	16948	7994	111683	Bacteria	Pseudomonadati	Bacteroidota	Bacteroidia	Bacteroidales	Prevotellaceae	Bacteria;Pseudomonadati;Bacteroidota;Bacteroidia;Bacteroidales;Prevotellaceae;Segatella
Xylanibacter	0	0	0	0	0	0	0	0	0	0	0	0	0	0	0	0	0	0	0	0	0	0	0	33	0	0	0	0	0	15	15	17	10	0	0	90	Bacteria	Pseudomonadati	Bacteroidota	Bacteroidia	Bacteroidales	Prevotellaceae	Bacteria;Pseudomonadati;Bacteroidota;Bacteroidia;Bacteroidales;Prevotellaceae;Xylanibacter
Acetobacteroides	0	0	0	0	0	0	0	0	0	0	0	0	0	0	0	0	0	0	0	0	0	0	0	0	0	0	0	0	0	12	0	0	0	0	0	12	Bacteria	Pseudomonadati	Bacteroidota	Bacteroidia	Bacteroidales	Rikenellaceae	Bacteria;Pseudomonadati;Bacteroidota;Bacteroidia;Bacteroidales;Rikenellaceae;Acetobacteroides
Alistipes	18	341	144	15771	394	245	196	1632	35	454	646	0	751	821	0	63	1299	0	167	183	77	329	587	20	122	1929	3203	1366	2806	1426	1231	811	1320	3149	3349	44885	Bacteria	Pseudomonadati	Bacteroidota	Bacteroidia	Bacteroidales	Rikenellaceae	Bacteria;Pseudomonadati;Bacteroidota;Bacteroidia;Bacteroidales;Rikenellaceae;Alistipes
Parabacteroides	44	275	231	1706	287	153	486	954	107	95	138	0	190	1112	59	64	171	29	223	177	216	322	749	32	230	2635	4365	1929	3061	5895	6227	4311	6230	4036	4934	51673	Bacteria	Pseudomonadati	Bacteroidota	Bacteroidia	Bacteroidales	Tannerellaceae	Bacteria;Pseudomonadati;Bacteroidota;Bacteroidia;Bacteroidales;Tannerellaceae;Parabacteroides
Tannerella	0	0	0	0	0	0	0	0	0	0	0	0	0	0	0	0	0	0	0	0	0	0	0	0	0	0	0	0	0	0	25	0	0	0	0	25	Bacteria	Pseudomonadati	Bacteroidota	Bacteroidia	Bacteroidales	Tannerellaceae	Bacteria;Pseudomonadati;Bacteroidota;Bacteroidia;Bacteroidales;Tannerellaceae;Tannerella
Xiashengella	0	0	0	0	0	0	0	0	0	0	0	0	0	0	0	0	0	0	0	0	0	0	0	0	0	0	0	0	0	0	16	0	0	0	0	16	Bacteria	Pseudomonadati	Bacteroidota	Bacteroidia	Marinilabiliales	Marinilabiliaceae	Bacteria;Pseudomonadati;Bacteroidota;Bacteroidia;Marinilabiliales;Marinilabiliaceae;Xiashengella
Draconibacterium	0	0	0	0	0	0	0	0	0	0	0	0	0	0	0	0	0	0	0	0	0	0	0	0	0	0	16	0	0	18	0	0	0	15	24	73	Bacteria	Pseudomonadati	Bacteroidota	Bacteroidia	Marinilabiliales	Prolixibacteraceae	Bacteria;Pseudomonadati;Bacteroidota;Bacteroidia;Marinilabiliales;Prolixibacteraceae;Draconibacterium
Phnomibacter	0	0	0	0	0	0	0	0	0	0	0	0	0	0	0	0	0	0	0	0	0	0	0	0	0	0	0	0	0	0	10	0	0	0	0	10	Bacteria	Pseudomonadati	Bacteroidota	Chitinophagia	Chitinophagales	Chitinophagaceae	Bacteria;Pseudomonadati;Bacteroidota;Chitinophagia;Chitinophagales;Chitinophagaceae;Phnomibacter
Algoriphagus	0	0	0	0	0	0	0	0	0	0	0	0	0	0	0	0	0	0	0	0	0	0	0	0	0	0	0	0	0	0	12	0	0	0	0	12	Bacteria	Pseudomonadati	Bacteroidota	Cytophagia	Cytophagales	Cyclobacteriaceae	Bacteria;Pseudomonadati;Bacteroidota;Cytophagia;Cytophagales;Cyclobacteriaceae;Algoriphagus
Echinicola	0	0	0	0	0	0	0	0	0	0	0	0	0	0	0	0	0	0	0	0	0	0	0	0	0	0	0	0	0	0	16	0	0	0	0	16	Bacteria	Pseudomonadati	Bacteroidota	Cytophagia	Cytophagales	Cyclobacteriaceae	Bacteria;Pseudomonadati;Bacteroidota;Cytophagia;Cytophagales;Cyclobacteriaceae;Echinicola
Hymenobacter	0	0	0	0	0	0	0	0	0	0	0	0	0	0	0	0	0	0	0	0	0	0	0	0	0	0	0	0	0	0	0	0	17	0	0	17	Bacteria	Pseudomonadati	Bacteroidota	Cytophagia	Cytophagales	Hymenobacteraceae	Bacteria;Pseudomonadati;Bacteroidota;Cytophagia;Cytophagales;Hymenobacteraceae;Hymenobacter
Pontibacter	0	0	0	0	0	0	0	0	0	0	0	0	0	0	0	0	0	0	0	0	0	0	0	0	0	0	0	0	0	24	16	0	0	0	0	40	Bacteria	Pseudomonadati	Bacteroidota	Cytophagia	Cytophagales	Hymenobacteraceae	Bacteria;Pseudomonadati;Bacteroidota;Cytophagia;Cytophagales;Hymenobacteraceae;Pontibacter
Christiangramia	0	0	0	0	0	0	0	0	0	0	0	0	0	0	0	0	0	0	0	0	0	0	0	0	0	0	0	0	0	0	22	0	0	0	0	22	Bacteria	Pseudomonadati	Bacteroidota	Flavobacteriia	Flavobacteriales	Flavobacteriaceae	Bacteria;Pseudomonadati;Bacteroidota;Flavobacteriia;Flavobacteriales;Flavobacteriaceae;Christiangramia
Flavobacterium	0	0	0	0	0	0	0	0	0	0	0	0	0	0	0	0	0	0	0	0	0	0	0	0	0	0	0	0	0	0	43	0	0	0	0	43	Bacteria	Pseudomonadati	Bacteroidota	Flavobacteriia	Flavobacteriales	Flavobacteriaceae	Bacteria;Pseudomonadati;Bacteroidota;Flavobacteriia;Flavobacteriales;Flavobacteriaceae;Flavobacterium
Salegentibacter	0	0	0	0	0	0	0	0	0	0	0	0	0	0	0	0	0	0	0	0	0	0	0	0	0	0	0	0	0	0	26	0	0	0	0	26	Bacteria	Pseudomonadati	Bacteroidota	Flavobacteriia	Flavobacteriales	Flavobacteriaceae	Bacteria;Pseudomonadati;Bacteroidota;Flavobacteriia;Flavobacteriales;Flavobacteriaceae;Salegentibacter
Bergeyella	0	0	0	0	0	0	0	0	0	0	0	0	0	0	0	0	0	0	0	0	0	0	0	0	0	0	0	0	0	33	32	0	21	0	0	86	Bacteria	Pseudomonadati	Bacteroidota	Flavobacteriia	Flavobacteriales	Weeksellaceae	Bacteria;Pseudomonadati;Bacteroidota;Flavobacteriia;Flavobacteriales;Weeksellaceae;Bergeyella
Chryseobacterium	0	0	0	0	0	0	0	0	0	0	0	0	0	0	0	0	0	0	0	0	0	0	0	0	0	0	0	0	0	0	53	0	0	0	0	53	Bacteria	Pseudomonadati	Bacteroidota	Flavobacteriia	Flavobacteriales	Weeksellaceae	Bacteria;Pseudomonadati;Bacteroidota;Flavobacteriia;Flavobacteriales;Weeksellaceae;Chryseobacterium
Solitalea	0	0	0	0	0	0	0	0	0	0	0	0	0	0	0	0	0	0	0	0	0	0	0	0	0	0	0	0	0	16	0	0	0	0	0	16	Bacteria	Pseudomonadati	Bacteroidota	Sphingobacteriia	Sphingobacteriales	Sphingobacteriaceae	Bacteria;Pseudomonadati;Bacteroidota;Sphingobacteriia;Sphingobacteriales;Sphingobacteriaceae;Solitalea
Sphingobacterium	0	0	0	0	0	0	0	0	0	0	0	0	0	0	0	0	0	0	0	0	0	0	0	0	0	0	0	0	0	0	23	0	0	0	0	23	Bacteria	Pseudomonadati	Bacteroidota	Sphingobacteriia	Sphingobacteriales	Sphingobacteriaceae	Bacteria;Pseudomonadati;Bacteroidota;Sphingobacteriia;Sphingobacteriales;Sphingobacteriaceae;Sphingobacterium
Campylobacter	35	0	0	0	0	0	0	0	0	0	0	0	0	0	0	0	0	0	0	0	0	0	0	0	0	0	0	0	0	57	53	41	39	0	0	225	Bacteria	Pseudomonadati	Campylobacterota	Epsilonproteobacteria	Campylobacterales	Campylobacteraceae	Bacteria;Pseudomonadati;Campylobacterota;Epsilonproteobacteria;Campylobacterales;Campylobacteraceae;Campylobacter
Helicobacter	0	0	0	0	0	0	0	0	0	0	0	0	0	0	0	0	0	0	0	0	0	0	0	0	0	0	0	0	0	0	10	0	0	0	0	10	Bacteria	Pseudomonadati	Campylobacterota	Epsilonproteobacteria	Campylobacterales	Helicobacteraceae	Bacteria;Pseudomonadati;Campylobacterota;Epsilonproteobacteria;Campylobacterales;Helicobacteraceae;Helicobacter
Sulfurovum	0	0	0	0	0	0	0	0	0	0	0	0	0	0	0	0	0	0	0	0	0	0	0	0	0	0	11	0	11	0	0	0	0	11	14	47	Bacteria	Pseudomonadati	Campylobacterota	Epsilonproteobacteria	Campylobacterales	Sulfurovaceae	Bacteria;Pseudomonadati;Campylobacterota;Epsilonproteobacteria;Campylobacterales;Sulfurovaceae;Sulfurovum
Kiritimatiella	0	0	0	0	0	0	0	0	0	0	0	0	0	0	0	0	0	0	0	0	0	0	0	0	0	0	0	0	0	0	0	0	0	12	0	12	Bacteria	Pseudomonadati	Kiritimatiellota	Kiritimatiellia	Kiritimatiellales	Kiritimatiellaceae	Bacteria;Pseudomonadati;Kiritimatiellota;Kiritimatiellia;Kiritimatiellales;Kiritimatiellaceae;Kiritimatiella
Sorangium	0	0	0	0	0	0	0	0	0	0	0	0	0	0	0	0	0	0	0	0	0	0	0	0	0	0	17	0	0	0	0	0	0	15	12	44	Bacteria	Pseudomonadati	Myxococcota	Myxococcota_Incertae_sedis	Polyangiales	Polyangiaceae	Bacteria;Pseudomonadati;Myxococcota;Myxococcota_Incertae_sedis;Polyangiales;Polyangiaceae;Sorangium
Komagataeibacter	0	0	0	0	0	0	0	0	0	0	0	0	0	0	0	0	0	0	0	0	0	0	0	0	0	0	0	0	21	0	0	0	0	0	0	21	Bacteria	Pseudomonadati	Pseudomonadota	Alphaproteobacteria	Acetobacterales	Acetobacteraceae	Bacteria;Pseudomonadati;Pseudomonadota;Alphaproteobacteria;Acetobacterales;Acetobacteraceae;Komagataeibacter
Cohaesibacter	0	0	0	0	0	0	0	0	0	0	0	0	0	0	0	0	0	0	0	0	0	0	0	0	0	0	0	0	0	90	39	0	64	0	0	193	Bacteria	Pseudomonadati	Pseudomonadota	Alphaproteobacteria	Hyphomicrobiales	Cohaesibacteraceae	Bacteria;Pseudomonadati;Pseudomonadota;Alphaproteobacteria;Hyphomicrobiales;Cohaesibacteraceae;Cohaesibacter
Chenggangzhangella	0	0	0	0	0	0	0	0	0	0	0	0	0	0	0	0	0	0	0	0	0	0	0	0	0	0	0	0	0	0	0	0	0	0	108	108	Bacteria	Pseudomonadati	Pseudomonadota	Alphaproteobacteria	Hyphomicrobiales	Methylopilaceae	Bacteria;Pseudomonadati;Pseudomonadota;Alphaproteobacteria;Hyphomicrobiales;Methylopilaceae;Chenggangzhangella
Rhodopseudomonas	0	0	0	0	0	0	0	0	0	0	0	0	0	0	0	0	0	0	0	0	0	0	0	0	0	0	0	0	0	0	50	0	0	0	0	50	Bacteria	Pseudomonadati	Pseudomonadota	Alphaproteobacteria	Hyphomicrobiales	Nitrobacteraceae	Bacteria;Pseudomonadati;Pseudomonadota;Alphaproteobacteria;Hyphomicrobiales;Nitrobacteraceae;Rhodopseudomonas
Rhizobium	0	0	0	0	0	0	0	0	0	0	0	0	0	0	0	0	0	0	0	0	0	0	0	0	0	90	181	0	54	0	0	0	0	180	106	611	Bacteria	Pseudomonadati	Pseudomonadota	Alphaproteobacteria	Hyphomicrobiales	Rhizobiaceae	Bacteria;Pseudomonadati;Pseudomonadota;Alphaproteobacteria;Hyphomicrobiales;Rhizobiaceae;Rhizobium
Sulfitobacter	0	0	0	0	0	0	0	0	0	0	0	0	0	0	0	0	0	0	0	0	0	0	0	0	0	0	64	0	0	0	0	0	0	0	0	64	Bacteria	Pseudomonadati	Pseudomonadota	Alphaproteobacteria	Rhodobacterales	Roseobacteraceae	Bacteria;Pseudomonadati;Pseudomonadota;Alphaproteobacteria;Rhodobacterales;Roseobacteraceae;Sulfitobacter
Qipengyuania	0	0	0	0	0	0	0	0	0	0	0	0	0	0	0	0	0	0	0	0	0	0	0	0	0	0	0	0	0	0	29	0	0	0	0	29	Bacteria	Pseudomonadati	Pseudomonadota	Alphaproteobacteria	Sphingomonadales	Erythrobacteraceae	Bacteria;Pseudomonadati;Pseudomonadota;Alphaproteobacteria;Sphingomonadales;Erythrobacteraceae;Qipengyuania
Sphingobium	0	0	0	0	0	0	0	0	0	0	0	0	0	0	0	0	0	0	0	0	0	0	0	0	0	0	0	0	110	0	0	0	0	0	0	110	Bacteria	Pseudomonadati	Pseudomonadota	Alphaproteobacteria	Sphingomonadales	Sphingomonadaceae	Bacteria;Pseudomonadati;Pseudomonadota;Alphaproteobacteria;Sphingomonadales;Sphingomonadaceae;Sphingobium
Oxalobacter	0	0	0	0	0	0	0	0	0	0	0	0	0	0	0	0	0	0	0	0	0	0	0	0	0	0	32	0	0	25	24	0	27	27	0	135	Bacteria	Pseudomonadati	Pseudomonadota	Betaproteobacteria	Burkholderiales	Oxalobacteraceae	Bacteria;Pseudomonadati;Pseudomonadota;Betaproteobacteria;Burkholderiales;Oxalobacteraceae;Oxalobacter
Duodenibacillus	56	0	0	0	0	0	0	0	0	0	0	0	0	274	21	0	44	34	0	0	0	0	265	0	0	0	26	0	14	18	11	0	18	15	27	823	Bacteria	Pseudomonadati	Pseudomonadota	Betaproteobacteria	Burkholderiales	Sutterellaceae	Bacteria;Pseudomonadati;Pseudomonadota;Betaproteobacteria;Burkholderiales;Sutterellaceae;Duodenibacillus
Sutterella	0	0	40	0	0	0	0	69	0	0	0	0	0	0	0	0	0	0	0	0	0	0	0	0	0	24	80	42	82	77	39	38	72	79	93	735	Bacteria	Pseudomonadati	Pseudomonadota	Betaproteobacteria	Burkholderiales	Sutterellaceae	Bacteria;Pseudomonadati;Pseudomonadota;Betaproteobacteria;Burkholderiales;Sutterellaceae;Sutterella
Turicimonas	0	0	0	0	21	0	0	0	0	0	0	0	0	0	0	0	0	0	0	0	0	0	0	0	0	0	0	0	0	16	0	0	0	0	0	37	Bacteria	Pseudomonadati	Pseudomonadota	Betaproteobacteria	Burkholderiales	Sutterellaceae	Bacteria;Pseudomonadati;Pseudomonadota;Betaproteobacteria;Burkholderiales;Sutterellaceae;Turicimonas
Aeromonas	0	0	0	0	0	0	0	0	0	0	0	0	0	0	0	0	0	0	0	0	0	0	0	0	0	0	0	0	0	0	0	0	0	22	0	22	Bacteria	Pseudomonadati	Pseudomonadota	Gammaproteobacteria	Aeromonadales	Aeromonadaceae	Bacteria;Pseudomonadati;Pseudomonadota;Gammaproteobacteria;Aeromonadales;Aeromonadaceae;Aeromonas
Succinivibrio	0	0	0	0	0	0	0	0	0	0	0	0	0	0	0	0	0	72	0	0	0	0	0	0	0	0	0	0	0	0	0	0	0	0	0	72	Bacteria	Pseudomonadati	Pseudomonadota	Gammaproteobacteria	Aeromonadales	Succinivibrionaceae	Bacteria;Pseudomonadati;Pseudomonadota;Gammaproteobacteria;Aeromonadales;Succinivibrionaceae;Succinivibrio
Paraglaciecola	0	0	0	0	0	0	0	0	0	0	0	0	0	0	0	0	0	0	0	0	0	0	0	0	0	0	0	0	0	16	0	0	11	0	0	27	Bacteria	Pseudomonadati	Pseudomonadota	Gammaproteobacteria	Alteromonadales	Alteromonadaceae	Bacteria;Pseudomonadati;Pseudomonadota;Gammaproteobacteria;Alteromonadales;Alteromonadaceae;Paraglaciecola
Colwellia	0	0	0	0	0	0	0	0	0	0	0	0	0	0	0	0	0	0	0	0	0	0	0	0	0	0	0	0	0	11	0	0	0	0	0	11	Bacteria	Pseudomonadati	Pseudomonadota	Gammaproteobacteria	Alteromonadales	Colwelliaceae	Bacteria;Pseudomonadati;Pseudomonadota;Gammaproteobacteria;Alteromonadales;Colwelliaceae;Colwellia
Candidatus Hamiltonella	0	0	0	0	0	0	0	0	0	0	0	0	0	0	0	0	0	0	0	0	0	0	0	0	0	30	85	37	80	0	0	0	0	67	72	371	Bacteria	Pseudomonadati	Pseudomonadota	Gammaproteobacteria	Enterobacterales	Enterobacteriaceae	Bacteria;Pseudomonadati;Pseudomonadota;Gammaproteobacteria;Enterobacterales;Enterobacteriaceae;Candidatus Hamiltonella
Candidatus Regiella	0	0	0	0	0	0	0	0	0	0	0	0	0	0	0	0	0	0	0	0	0	0	0	0	0	22	57	34	39	0	0	0	0	51	59	262	Bacteria	Pseudomonadati	Pseudomonadota	Gammaproteobacteria	Enterobacterales	Enterobacteriaceae	Bacteria;Pseudomonadati;Pseudomonadota;Gammaproteobacteria;Enterobacterales;Enterobacteriaceae;Candidatus Regiella
Cedecea	0	0	0	0	0	0	0	0	0	0	0	0	0	0	0	0	0	0	0	0	0	0	0	0	0	0	14	0	15	0	0	0	0	21	23	73	Bacteria	Pseudomonadati	Pseudomonadota	Gammaproteobacteria	Enterobacterales	Enterobacteriaceae	Bacteria;Pseudomonadati;Pseudomonadota;Gammaproteobacteria;Enterobacterales;Enterobacteriaceae;Cedecea
Citrobacter	0	0	0	0	0	0	0	0	0	0	0	0	0	0	0	0	0	0	0	0	0	0	0	0	0	106	254	81	210	0	0	0	0	243	248	1142	Bacteria	Pseudomonadati	Pseudomonadota	Gammaproteobacteria	Enterobacterales	Enterobacteriaceae	Bacteria;Pseudomonadati;Pseudomonadota;Gammaproteobacteria;Enterobacterales;Enterobacteriaceae;Citrobacter
Enterobacter	0	0	0	0	0	0	0	0	0	0	0	0	0	0	0	0	0	0	0	0	0	0	0	0	0	442	689	215	658	0	0	0	0	827	678	3509	Bacteria	Pseudomonadati	Pseudomonadota	Gammaproteobacteria	Enterobacterales	Enterobacteriaceae	Bacteria;Pseudomonadati;Pseudomonadota;Gammaproteobacteria;Enterobacterales;Enterobacteriaceae;Enterobacter
Escherichia	386	1781	0	602	481	316	377	340	262	679	389	0	1172	268	1375	162	290	457	145	0	227	211	115	2150	328	19425	31733	12947	25860	994	1301	800	616	31716	31131	169036	Bacteria	Pseudomonadati	Pseudomonadota	Gammaproteobacteria	Enterobacterales	Enterobacteriaceae	Bacteria;Pseudomonadati;Pseudomonadota;Gammaproteobacteria;Enterobacterales;Enterobacteriaceae;Escherichia
Klebsiella	0	0	0	0	0	0	0	0	0	0	0	0	0	0	0	334	0	0	0	0	0	0	193	25	0	209	352	155	321	5570	3502	3299	2362	520	407	17249	Bacteria	Pseudomonadati	Pseudomonadota	Gammaproteobacteria	Enterobacterales	Enterobacteriaceae	Bacteria;Pseudomonadati;Pseudomonadota;Gammaproteobacteria;Enterobacterales;Enterobacteriaceae;Klebsiella
Kluyvera	0	0	0	0	0	0	0	0	0	0	0	0	0	0	0	0	0	0	0	0	0	0	0	0	0	0	22	0	27	0	0	0	0	0	0	49	Bacteria	Pseudomonadati	Pseudomonadota	Gammaproteobacteria	Enterobacterales	Enterobacteriaceae	Bacteria;Pseudomonadati;Pseudomonadota;Gammaproteobacteria;Enterobacterales;Enterobacteriaceae;Kluyvera
Kosakonia	0	0	0	0	0	0	0	0	0	0	0	0	0	0	0	0	0	0	0	0	0	0	0	0	0	0	0	0	0	0	0	0	0	25	29	54	Bacteria	Pseudomonadati	Pseudomonadota	Gammaproteobacteria	Enterobacterales	Enterobacteriaceae	Bacteria;Pseudomonadati;Pseudomonadota;Gammaproteobacteria;Enterobacterales;Enterobacteriaceae;Kosakonia
Lelliottia	0	0	0	0	0	0	0	0	0	0	0	0	0	0	0	0	0	0	0	0	0	0	0	0	0	0	14	0	0	0	0	0	0	0	13	27	Bacteria	Pseudomonadati	Pseudomonadota	Gammaproteobacteria	Enterobacterales	Enterobacteriaceae	Bacteria;Pseudomonadati;Pseudomonadota;Gammaproteobacteria;Enterobacterales;Enterobacteriaceae;Lelliottia
Pluralibacter	0	0	0	0	0	0	0	0	0	0	0	0	0	0	0	0	0	0	0	0	0	0	0	0	0	0	0	0	10	0	0	0	0	11	0	21	Bacteria	Pseudomonadati	Pseudomonadota	Gammaproteobacteria	Enterobacterales	Enterobacteriaceae	Bacteria;Pseudomonadati;Pseudomonadota;Gammaproteobacteria;Enterobacterales;Enterobacteriaceae;Pluralibacter
Salmonella	0	0	0	0	0	0	0	0	0	0	0	0	0	0	0	0	0	0	0	0	0	0	0	73	0	300	521	301	671	268	154	114	41	781	563	3787	Bacteria	Pseudomonadati	Pseudomonadota	Gammaproteobacteria	Enterobacterales	Enterobacteriaceae	Bacteria;Pseudomonadati;Pseudomonadota;Gammaproteobacteria;Enterobacterales;Enterobacteriaceae;Salmonella
Shigella	0	81	0	0	0	0	0	0	0	0	0	0	0	0	0	0	0	0	0	0	0	0	0	0	0	967	1231	537	1242	0	0	0	0	1370	1213	6641	Bacteria	Pseudomonadati	Pseudomonadota	Gammaproteobacteria	Enterobacterales	Enterobacteriaceae	Bacteria;Pseudomonadati;Pseudomonadota;Gammaproteobacteria;Enterobacterales;Enterobacteriaceae;Shigella
Superficieibacter	0	0	0	0	0	0	0	0	0	0	0	0	0	0	0	0	0	0	0	0	0	0	0	0	0	0	0	0	0	0	0	0	0	0	13	13	Bacteria	Pseudomonadati	Pseudomonadota	Gammaproteobacteria	Enterobacterales	Enterobacteriaceae	Bacteria;Pseudomonadati;Pseudomonadota;Gammaproteobacteria;Enterobacterales;Enterobacteriaceae;Superficieibacter
Trabulsiella	0	0	0	0	0	0	0	0	0	0	0	0	0	0	0	0	0	0	0	0	0	0	0	0	0	0	0	0	0	0	0	0	0	0	11	11	Bacteria	Pseudomonadati	Pseudomonadota	Gammaproteobacteria	Enterobacterales	Enterobacteriaceae	Bacteria;Pseudomonadati;Pseudomonadota;Gammaproteobacteria;Enterobacterales;Enterobacteriaceae;Trabulsiella
Yokenella	0	0	0	0	0	0	0	0	0	0	0	0	0	0	0	0	0	0	0	0	0	0	0	0	0	0	0	0	12	0	0	0	0	0	0	12	Bacteria	Pseudomonadati	Pseudomonadota	Gammaproteobacteria	Enterobacterales	Enterobacteriaceae	Bacteria;Pseudomonadati;Pseudomonadota;Gammaproteobacteria;Enterobacterales;Enterobacteriaceae;Yokenella
Morganella	0	0	0	0	0	0	0	0	0	0	0	0	0	0	0	0	0	0	0	0	0	0	0	0	0	0	0	0	0	0	0	0	0	0	10	10	Bacteria	Pseudomonadati	Pseudomonadota	Gammaproteobacteria	Enterobacterales	Morganellaceae	Bacteria;Pseudomonadati;Pseudomonadota;Gammaproteobacteria;Enterobacterales;Morganellaceae;Morganella
Pectobacterium	0	0	0	0	0	0	0	0	0	0	0	0	0	0	0	0	0	0	0	0	0	0	0	0	0	0	17	0	0	0	0	0	0	0	0	17	Bacteria	Pseudomonadati	Pseudomonadota	Gammaproteobacteria	Enterobacterales	Pectobacteriaceae	Bacteria;Pseudomonadati;Pseudomonadota;Gammaproteobacteria;Enterobacterales;Pectobacteriaceae;Pectobacterium
Serratia	0	0	0	0	0	0	0	0	0	0	0	0	0	0	0	0	0	0	0	0	0	0	0	0	0	26	64	16	66	0	0	0	0	59	58	289	Bacteria	Pseudomonadati	Pseudomonadota	Gammaproteobacteria	Enterobacterales	Yersiniaceae	Bacteria;Pseudomonadati;Pseudomonadota;Gammaproteobacteria;Enterobacterales;Yersiniaceae;Serratia
Haemophilus	0	0	0	0	0	0	0	0	0	0	0	0	0	0	0	0	0	0	0	0	0	0	14	0	88	0	0	0	0	0	0	0	0	0	0	102	Bacteria	Pseudomonadati	Pseudomonadota	Gammaproteobacteria	Pasteurellales	Pasteurellaceae	Bacteria;Pseudomonadati;Pseudomonadota;Gammaproteobacteria;Pasteurellales;Pasteurellaceae;Haemophilus
Pseudomonas	111	0	0	0	0	0	0	0	0	0	0	0	0	0	0	0	0	0	0	0	0	0	0	0	0	178	172	121	232	120	82	0	53	297	268	1634	Bacteria	Pseudomonadati	Pseudomonadota	Gammaproteobacteria	Pseudomonadales	Pseudomonadaceae	Bacteria;Pseudomonadati;Pseudomonadota;Gammaproteobacteria;Pseudomonadales;Pseudomonadaceae;Pseudomonas
Enterovibrio	0	0	0	0	15	0	0	0	0	0	0	0	0	0	29	0	0	0	0	0	0	0	0	0	0	27	57	19	45	72	112	69	29	71	52	597	Bacteria	Pseudomonadati	Pseudomonadota	Gammaproteobacteria	Vibrionales	Vibrionaceae	Bacteria;Pseudomonadati;Pseudomonadota;Gammaproteobacteria;Vibrionales;Vibrionaceae;Enterovibrio
Photobacterium	23	13	92	96	79	16	20	50	33	21	35	0	55	23	103	30	26	118	29	0	31	26	16	37	16	121	156	97	123	105	88	100	82	155	434	2449	Bacteria	Pseudomonadati	Pseudomonadota	Gammaproteobacteria	Vibrionales	Vibrionaceae	Bacteria;Pseudomonadati;Pseudomonadota;Gammaproteobacteria;Vibrionales;Vibrionaceae;Photobacterium
Treponema	0	0	0	0	0	0	0	0	0	0	0	0	0	0	0	0	0	0	0	0	0	0	0	0	0	0	0	0	0	24	27	16	19	0	0	86	Bacteria	Pseudomonadati	Spirochaetota	Spirochaetia	Spirochaetales	Treponemataceae	Bacteria;Pseudomonadati;Spirochaetota;Spirochaetia;Spirochaetales;Treponemataceae;Treponema
Desulfovibrio	59	0	0	0	0	25	0	53	51	0	0	0	57	46	0	0	0	70	23	0	114	33	0	11	35	570	1133	409	974	394	243	187	339	1115	1045	6986	Bacteria	Pseudomonadati	Thermodesulfobacteriota	Desulfovibrionia	Desulfovibrionales	Desulfovibrionaceae	Bacteria;Pseudomonadati;Thermodesulfobacteriota;Desulfovibrionia;Desulfovibrionales;Desulfovibrionaceae;Desulfovibrio
Mailhella	0	0	0	50	0	0	0	0	0	0	0	0	0	0	0	0	0	0	0	0	0	0	0	0	0	67	205	94	196	178	118	81	138	171	241	1539	Bacteria	Pseudomonadati	Thermodesulfobacteriota	Desulfovibrionia	Desulfovibrionales	Desulfovibrionaceae	Bacteria;Pseudomonadati;Thermodesulfobacteriota;Desulfovibrionia;Desulfovibrionales;Desulfovibrionaceae;Mailhella
Maridesulfovibrio	0	0	0	0	0	0	0	0	0	0	0	0	0	0	0	0	0	0	0	0	0	0	0	0	0	0	0	0	0	0	11	0	0	0	0	11	Bacteria	Pseudomonadati	Thermodesulfobacteriota	Desulfovibrionia	Desulfovibrionales	Desulfovibrionaceae	Bacteria;Pseudomonadati;Thermodesulfobacteriota;Desulfovibrionia;Desulfovibrionales;Desulfovibrionaceae;Maridesulfovibrio
Pseudodesulfovibrio	0	0	0	0	0	0	0	0	0	0	0	0	0	0	0	0	0	0	0	0	0	0	0	0	0	0	0	0	0	0	0	0	0	17	0	17	Bacteria	Pseudomonadati	Thermodesulfobacteriota	Desulfovibrionia	Desulfovibrionales	Desulfovibrionaceae	Bacteria;Pseudomonadati;Thermodesulfobacteriota;Desulfovibrionia;Desulfovibrionales;Desulfovibrionaceae;Pseudodesulfovibrio
Akkermansia	10	0	29	0	248	0	643	42	0	253	44	0	0	0	0	11	121	0	246	65	238	0	0	0	97	419	406	126	289	134	115	84	111	354	589	4674	Bacteria	Pseudomonadati	Verrucomicrobiota	Verrucomicrobiia	Verrucomicrobiales	Akkermansiaceae	Bacteria;Pseudomonadati;Verrucomicrobiota;Verrucomicrobiia;Verrucomicrobiales;Akkermansiaceae;Akkermansia
Fretibacterium	0	0	0	0	0	0	0	0	0	0	0	0	0	0	0	0	0	0	0	0	0	0	0	0	0	0	0	0	0	0	0	0	0	12	0	12	Bacteria	Thermotogati	Synergistota	Synergistia	Synergistales	Aminobacteriaceae	Bacteria;Thermotogati;Synergistota;Synergistia;Synergistales;Aminobacteriaceae;Fretibacterium
Cloacibacillus	0	0	0	0	0	0	0	0	0	0	0	0	0	0	0	0	0	0	0	0	0	0	0	0	0	130	259	106	207	0	0	0	0	218	287	1207	Bacteria	Thermotogati	Synergistota	Synergistia	Synergistales	Synergistaceae	Bacteria;Thermotogati;Synergistota;Synergistia;Synergistales;Synergistaceae;Cloacibacillus
Homo	93	56	25	83	125	49	51	80	236	39	67	0	39	51	180	115	67	48	14	37	53	31	28	58	284	369	205	205	163	701	396	378	497	202	270	5295	Eukaryota	Metazoa	Chordata	Mammalia	Primates	Hominidae	Eukaryota;Metazoa;Chordata;Mammalia;Primates;Hominidae;Homo
Unknown	18272	19160	9980	38735	26170	15023	19009	32622	23303	12449	28191	4279	13770	15910	19976	14181	9617	11491	7023	8307	20887	11803	10499	18955	8624	98263	124812	55199	77382	55292	52944	39134	71445	116856	104781	1214344	Unclassified	Unknown	Unknown	Unknown	Unknown	Unknown	Unclassified;Unknown;Unknown;Unknown;Unknown;Unknown;Unknown
Brigitvirus	0	0	0	0	0	0	0	0	0	0	15	0	0	15	0	0	0	0	0	0	0	0	15	0	10	0	0	0	0	0	0	0	0	0	0	55	Viruses	Heunggongvirae	Uroviricota	Caudoviricetes	Caudoviricetes_Incertae_sedis	Caudoviricetes_Incertae_sedis	Viruses;Heunggongvirae;Uroviricota;Caudoviricetes;Caudoviricetes_Incertae_sedis;Caudoviricetes_Incertae_sedis;Brigitvirus
Oengusvirus	0	0	0	0	0	0	0	0	0	0	0	0	0	0	0	0	0	0	0	0	0	0	0	0	0	0	0	0	0	448	507	408	749	0	0	2112	Viruses	Heunggongvirae	Uroviricota	Caudoviricetes	Caudoviricetes_Incertae_sedis	Caudoviricetes_Incertae_sedis	Viruses;Heunggongvirae;Uroviricota;Caudoviricetes;Caudoviricetes_Incertae_sedis;Caudoviricetes_Incertae_sedis;Oengusvirus
Junduvirus	0	0	0	0	0	0	0	0	0	0	0	0	0	22	0	0	0	0	0	0	0	24	0	0	0	0	0	0	0	42	66	45	47	0	0	246	Viruses	Heunggongvirae	Uroviricota	Caudoviricetes	Crassvirales	Crevaviridae	Viruses;Heunggongvirae;Uroviricota;Caudoviricetes;Crassvirales;Crevaviridae;Junduvirus
Kingevirus	0	0	0	0	0	0	0	0	0	0	10	0	0	0	0	0	0	0	0	0	0	0	0	0	0	0	0	0	0	0	0	0	0	0	0	10	Viruses	Heunggongvirae	Uroviricota	Caudoviricetes	Crassvirales	Crevaviridae	Viruses;Heunggongvirae;Uroviricota;Caudoviricetes;Crassvirales;Crevaviridae;Kingevirus
Carjivirus	0	0	0	108	0	0	0	176	0	0	0	0	0	310	0	0	0	0	0	0	0	0	0	0	22	0	0	0	0	12	20	13	19	0	0	680	Viruses	Heunggongvirae	Uroviricota	Caudoviricetes	Crassvirales	Intestiviridae	Viruses;Heunggongvirae;Uroviricota;Caudoviricetes;Crassvirales;Intestiviridae;Carjivirus
Dabirmavirus	0	0	0	0	15	0	0	0	0	0	0	0	0	0	0	0	0	0	0	0	0	0	0	0	0	0	0	0	0	0	0	0	0	0	0	15	Viruses	Heunggongvirae	Uroviricota	Caudoviricetes	Crassvirales	Intestiviridae	Viruses;Heunggongvirae;Uroviricota;Caudoviricetes;Crassvirales;Intestiviridae;Dabirmavirus
Delmidovirus	0	0	0	0	0	0	0	0	0	0	0	0	0	57	0	0	0	0	0	0	0	0	0	0	0	0	0	0	0	367	480	326	360	0	0	1590	Viruses	Heunggongvirae	Uroviricota	Caudoviricetes	Crassvirales	Intestiviridae	Viruses;Heunggongvirae;Uroviricota;Caudoviricetes;Crassvirales;Intestiviridae;Delmidovirus
Fohxhuevirus	0	0	0	0	0	0	0	0	0	0	0	0	0	0	0	10	25	0	0	0	0	17	0	0	0	0	0	0	0	0	0	0	0	0	0	52	Viruses	Heunggongvirae	Uroviricota	Caudoviricetes	Crassvirales	Intestiviridae	Viruses;Heunggongvirae;Uroviricota;Caudoviricetes;Crassvirales;Intestiviridae;Fohxhuevirus
Jahgtovirus	0	0	0	0	0	0	0	0	0	0	0	0	0	0	0	0	0	0	0	0	0	0	0	0	0	0	0	0	0	156	170	148	125	0	0	599	Viruses	Heunggongvirae	Uroviricota	Caudoviricetes	Crassvirales	Intestiviridae	Viruses;Heunggongvirae;Uroviricota;Caudoviricetes;Crassvirales;Intestiviridae;Jahgtovirus
Kahnovirus	0	0	0	0	0	0	0	0	0	0	0	0	11	0	0	0	0	0	0	0	0	0	0	0	0	0	0	0	0	0	0	0	0	0	0	11	Viruses	Heunggongvirae	Uroviricota	Caudoviricetes	Crassvirales	Steigviridae	Viruses;Heunggongvirae;Uroviricota;Caudoviricetes;Crassvirales;Steigviridae;Kahnovirus
Afonbuvirus	0	0	0	0	0	0	0	0	0	0	29	0	0	0	0	0	0	0	0	0	0	0	0	0	0	0	0	0	0	0	0	0	0	0	0	29	Viruses	Heunggongvirae	Uroviricota	Caudoviricetes	Crassvirales	Suoliviridae	Viruses;Heunggongvirae;Uroviricota;Caudoviricetes;Crassvirales;Suoliviridae;Afonbuvirus
Aurodevirus	0	0	0	0	0	0	0	0	0	0	0	0	0	0	0	0	0	0	17	0	0	0	0	0	0	0	0	0	0	0	0	0	0	0	0	17	Viruses	Heunggongvirae	Uroviricota	Caudoviricetes	Crassvirales	Suoliviridae	Viruses;Heunggongvirae;Uroviricota;Caudoviricetes;Crassvirales;Suoliviridae;Aurodevirus
Birpovirus	0	0	0	0	0	0	0	0	0	0	0	0	0	0	0	0	0	0	0	0	0	0	0	0	0	0	0	0	0	964	1153	921	974	0	0	4012	Viruses	Heunggongvirae	Uroviricota	Caudoviricetes	Crassvirales	Suoliviridae	Viruses;Heunggongvirae;Uroviricota;Caudoviricetes;Crassvirales;Suoliviridae;Birpovirus
Blohavirus	0	0	0	0	0	0	0	0	0	0	0	0	0	0	0	0	0	0	0	0	0	0	0	0	0	0	0	0	0	1863	2155	1773	1664	0	0	7455	Viruses	Heunggongvirae	Uroviricota	Caudoviricetes	Crassvirales	Suoliviridae	Viruses;Heunggongvirae;Uroviricota;Caudoviricetes;Crassvirales;Suoliviridae;Blohavirus
Burzaovirus	0	0	0	161	0	0	0	0	0	0	0	0	0	0	0	0	0	0	0	0	0	0	0	0	0	0	0	0	0	0	0	0	0	0	0	161	Viruses	Heunggongvirae	Uroviricota	Caudoviricetes	Crassvirales	Suoliviridae	Viruses;Heunggongvirae;Uroviricota;Caudoviricetes;Crassvirales;Suoliviridae;Burzaovirus
Canhaevirus	0	0	0	56	0	0	0	0	0	0	0	0	0	0	0	0	0	0	0	0	0	0	0	0	0	49	49	25	20	0	0	0	0	33	47	279	Viruses	Heunggongvirae	Uroviricota	Caudoviricetes	Crassvirales	Suoliviridae	Viruses;Heunggongvirae;Uroviricota;Caudoviricetes;Crassvirales;Suoliviridae;Canhaevirus
Chuhaivirus	0	0	0	0	0	0	0	0	0	0	0	0	0	0	0	0	0	12	0	0	0	0	0	0	0	0	0	0	0	0	0	0	0	0	0	12	Viruses	Heunggongvirae	Uroviricota	Caudoviricetes	Crassvirales	Suoliviridae	Viruses;Heunggongvirae;Uroviricota;Caudoviricetes;Crassvirales;Suoliviridae;Chuhaivirus
Culoivirus	0	0	0	15	0	0	0	0	0	0	0	0	0	0	0	0	0	0	0	0	0	0	0	0	0	0	0	0	0	0	0	0	0	0	0	15	Viruses	Heunggongvirae	Uroviricota	Caudoviricetes	Crassvirales	Suoliviridae	Viruses;Heunggongvirae;Uroviricota;Caudoviricetes;Crassvirales;Suoliviridae;Culoivirus

## Sheet: Abundance species
species	Patient 01	Patient 02	Patient 03	Patient 04	Patient 05	Patient 06	Patient 07	Patient 08	Patient 09	Patient 10	Patient 11	Patient 12	Patient 13	Patient 14	Patient 15	Patient 16	Patient 17	Patient 18	Patient 19	Control 01	Control 02	Control 03	Control 04	Control 05	Control 06	Control 07	Control 08	Control 09	Control 10	Control 11	Control 12	Control 13	Control 14	Control 15	Control 16	total	superkingdom	kingdom	phylum	class	order	family	genus	tax
Methanobrevibacter smithii	77	0	0	0	86	0	137	0	39	0	0	0	0	0	11	60	97	50	0	12	79	15	0	0	0	679	858	753	758	820	801	593	567	828	1293	8613	Archaea	Methanobacteriati	Methanobacteriota	Methanobacteria	Methanobacteriales	Methanobacteriaceae	Methanobrevibacter	Archaea;Methanobacteriati;Methanobacteriota;Methanobacteria;Methanobacteriales;Methanobacteriaceae;Methanobrevibacter;Methanobrevibacter smithii
Methanobrevibacter sp. TLL-48-HuF1	0	0	0	0	0	0	0	0	0	33	0	0	0	0	0	0	0	0	0	0	0	0	0	0	0	0	0	0	0	12	0	0	14	10	14	83	Archaea	Methanobacteriati	Methanobacteriota	Methanobacteria	Methanobacteriales	Methanobacteriaceae	Methanobrevibacter	Archaea;Methanobacteriati;Methanobacteriota;Methanobacteria;Methanobacteriales;Methanobacteriaceae;Methanobrevibacter;Methanobrevibacter sp. TLL-48-HuF1
Methanosphaera stadtmanae	0	0	0	0	0	0	0	0	0	0	0	0	0	0	18	0	0	0	0	0	16	0	0	0	0	46	84	60	45	0	0	0	0	81	106	456	Archaea	Methanobacteriati	Methanobacteriota	Methanobacteria	Methanobacteriales	Methanobacteriaceae	Methanosphaera	Archaea;Methanobacteriati;Methanobacteriota;Methanobacteria;Methanobacteriales;Methanobacteriaceae;Methanosphaera;Methanosphaera stadtmanae
Methanomethylophilus alvi	0	0	0	0	0	0	21	0	0	0	0	0	0	0	0	106	0	0	0	0	0	0	0	0	0	0	0	0	0	0	0	0	0	0	0	127	Archaea	Methanobacteriati	Thermoplasmatota	Thermoplasmata	Methanomassiliicoccales	Methanomethylophilaceae	Methanomethylophilus	Archaea;Methanobacteriati;Thermoplasmatota;Thermoplasmata;Methanomassiliicoccales;Methanomethylophilaceae;Methanomethylophilus;Methanomethylophilus alvi
Schaalia turicensis	0	0	0	0	0	0	0	0	0	0	0	0	0	0	0	0	0	0	0	0	0	0	0	0	0	59	17	0	22	15	0	0	0	22	40	175	Bacteria	Bacillati	Actinomycetota	Actinomycetes	Actinomycetales	Actinomycetaceae	Schaalia	Bacteria;Bacillati;Actinomycetota;Actinomycetes;Actinomycetales;Actinomycetaceae;Schaalia;Schaalia turicensis
Trueperella pyogenes	0	0	0	0	0	0	0	0	0	0	0	0	0	0	0	0	0	0	0	0	0	0	0	0	0	0	0	0	0	0	0	0	10	0	0	10	Bacteria	Bacillati	Actinomycetota	Actinomycetes	Actinomycetales	Actinomycetaceae	Trueperella	Bacteria;Bacillati;Actinomycetota;Actinomycetes;Actinomycetales;Actinomycetaceae;Trueperella;Trueperella pyogenes
Bifidobacterium adolescentis	139	0	0	0	0	0	0	0	172	0	40	0	0	1077	236	119	1464	50	0	83	0	180	93	53	0	1001	1233	651	944	100	57	66	109	1212	1185	10264	Bacteria	Bacillati	Actinomycetota	Actinomycetes	Bifidobacteriales	Bifidobacteriaceae	Bifidobacterium	Bacteria;Bacillati;Actinomycetota;Actinomycetes;Bifidobacteriales;Bifidobacteriaceae;Bifidobacterium;Bifidobacterium adolescentis
Bifidobacterium angulatum	0	0	0	0	0	0	0	0	0	0	0	0	0	0	0	0	0	0	0	0	0	0	0	0	0	0	0	0	0	23	17	0	18	0	0	58	Bacteria	Bacillati	Actinomycetota	Actinomycetes	Bifidobacteriales	Bifidobacteriaceae	Bifidobacterium	Bacteria;Bacillati;Actinomycetota;Actinomycetes;Bifidobacteriales;Bifidobacteriaceae;Bifidobacterium;Bifidobacterium angulatum
Bifidobacterium bifidum	0	0	0	0	0	0	0	228	0	0	61	0	0	53	0	0	0	0	31	0	0	0	77	0	0	175	361	142	211	230	198	148	293	266	219	2693	Bacteria	Bacillati	Actinomycetota	Actinomycetes	Bifidobacteriales	Bifidobacteriaceae	Bifidobacterium	Bacteria;Bacillati;Actinomycetota;Actinomycetes;Bifidobacteriales;Bifidobacteriaceae;Bifidobacterium;Bifidobacterium bifidum
Bifidobacterium breve	0	0	0	0	0	0	0	0	0	0	0	0	0	0	0	0	0	0	0	0	13	0	0	0	0	0	14	0	0	36	12	0	34	14	13	136	Bacteria	Bacillati	Actinomycetota	Actinomycetes	Bifidobacteriales	Bifidobacteriaceae	Bifidobacterium	Bacteria;Bacillati;Actinomycetota;Actinomycetes;Bifidobacteriales;Bifidobacteriaceae;Bifidobacterium;Bifidobacterium breve
Bifidobacterium catenulatum	0	0	0	0	0	0	0	0	0	0	0	0	0	21	0	0	0	0	0	0	15	0	0	0	0	10	16	13	13	430	377	237	469	13	14	1628	Bacteria	Bacillati	Actinomycetota	Actinomycetes	Bifidobacteriales	Bifidobacteriaceae	Bifidobacterium	Bacteria;Bacillati;Actinomycetota;Actinomycetes;Bifidobacteriales;Bifidobacteriaceae;Bifidobacterium;Bifidobacterium catenulatum
Bifidobacterium dentium	0	0	0	0	0	0	0	0	0	0	0	0	0	0	0	0	0	0	0	0	0	17	38	0	21	0	11	0	0	11	0	0	0	0	0	98	Bacteria	Bacillati	Actinomycetota	Actinomycetes	Bifidobacteriales	Bifidobacteriaceae	Bifidobacterium	Bacteria;Bacillati;Actinomycetota;Actinomycetes;Bifidobacteriales;Bifidobacteriaceae;Bifidobacterium;Bifidobacterium dentium
Bifidobacterium longum	0	34	0	134	0	118	40	96	0	0	14	197	0	240	0	52	289	0	27	119	659	25	128	29	0	40	83	28	63	3923	2643	1971	3719	60	73	14804	Bacteria	Bacillati	Actinomycetota	Actinomycetes	Bifidobacteriales	Bifidobacteriaceae	Bifidobacterium	Bacteria;Bacillati;Actinomycetota;Actinomycetes;Bifidobacteriales;Bifidobacteriaceae;Bifidobacterium;Bifidobacterium longum
Bifidobacterium pseudocatenulatum	0	0	0	0	0	19	0	0	0	0	0	0	0	16	0	0	0	0	15	0	231	0	0	0	0	0	18	0	12	7570	5916	4495	8384	16	14	26706	Bacteria	Bacillati	Actinomycetota	Actinomycetes	Bifidobacteriales	Bifidobacteriaceae	Bifidobacterium	Bacteria;Bacillati;Actinomycetota;Actinomycetes;Bifidobacteriales;Bifidobacteriaceae;Bifidobacterium;Bifidobacterium pseudocatenulatum
Bifidobacterium pseudolongum	0	0	0	0	0	0	0	0	0	0	0	0	0	0	0	0	0	0	0	0	0	0	0	0	0	0	0	0	0	0	0	0	0	15	15	30	Bacteria	Bacillati	Actinomycetota	Actinomycetes	Bifidobacteriales	Bifidobacteriaceae	Bifidobacterium	Bacteria;Bacillati;Actinomycetota;Actinomycetes;Bifidobacteriales;Bifidobacteriaceae;Bifidobacterium;Bifidobacterium pseudolongum
Bifidobacterium pullorum	0	0	0	0	0	0	0	0	0	0	0	42	0	0	0	0	0	0	0	0	0	0	0	0	0	0	0	0	0	0	0	0	0	0	0	42	Bacteria	Bacillati	Actinomycetota	Actinomycetes	Bifidobacteriales	Bifidobacteriaceae	Bifidobacterium	Bacteria;Bacillati;Actinomycetota;Actinomycetes;Bifidobacteriales;Bifidobacteriaceae;Bifidobacterium;Bifidobacterium pullorum
Streptomyces anulatus	0	0	0	0	0	0	0	0	0	0	0	0	0	0	0	0	0	0	0	0	0	0	0	0	0	0	0	0	0	0	39	0	0	0	0	39	Bacteria	Bacillati	Actinomycetota	Actinomycetes	Kitasatosporales	Streptomycetaceae	Streptomyces	Bacteria;Bacillati;Actinomycetota;Actinomycetes;Kitasatosporales;Streptomycetaceae;Streptomyces;Streptomyces anulatus
Streptomyces laculatispora	0	0	0	0	0	0	0	0	0	0	0	0	0	0	0	0	0	0	0	0	0	0	0	0	0	0	0	0	0	0	34	0	0	0	0	34	Bacteria	Bacillati	Actinomycetota	Actinomycetes	Kitasatosporales	Streptomycetaceae	Streptomyces	Bacteria;Bacillati;Actinomycetota;Actinomycetes;Kitasatosporales;Streptomycetaceae;Streptomyces;Streptomyces laculatispora
Streptomyces niveus	0	0	0	149	0	0	0	0	0	0	0	0	0	0	0	0	0	0	0	0	0	0	0	0	0	0	0	0	1665	0	0	0	0	0	0	1814	Bacteria	Bacillati	Actinomycetota	Actinomycetes	Kitasatosporales	Streptomycetaceae	Streptomyces	Bacteria;Bacillati;Actinomycetota;Actinomycetes;Kitasatosporales;Streptomycetaceae;Streptomyces;Streptomyces niveus
Streptomyces sp. NBC_00056	0	36	0	0	0	0	0	0	0	0	0	0	0	34	0	0	0	0	0	0	0	0	0	0	0	0	500	0	0	0	0	0	0	0	0	570	Bacteria	Bacillati	Actinomycetota	Actinomycetes	Kitasatosporales	Streptomycetaceae	Streptomyces	Bacteria;Bacillati;Actinomycetota;Actinomycetes;Kitasatosporales;Streptomycetaceae;Streptomyces;Streptomyces sp. NBC_00056
Streptomyces sp. NBC_01167	56	48	22	82	60	35	55	88	91	54	83	0	62	165	527	157	92	204	73	19	58	112	123	186	79	793	1006	660	989	1170	1008	504	669	1443	1451	12224	Bacteria	Bacillati	Actinomycetota	Actinomycetes	Kitasatosporales	Streptomycetaceae	Streptomyces	Bacteria;Bacillati;Actinomycetota;Actinomycetes;Kitasatosporales;Streptomycetaceae;Streptomyces;Streptomyces sp. NBC_01167
Streptomyces sp. NBC_01340	0	0	0	0	73	0	0	0	0	0	0	0	0	0	636	0	0	0	0	0	0	0	0	0	0	0	0	0	0	0	0	738	0	0	0	1447	Bacteria	Bacillati	Actinomycetota	Actinomycetes	Kitasatosporales	Streptomycetaceae	Streptomyces	Bacteria;Bacillati;Actinomycetota;Actinomycetes;Kitasatosporales;Streptomycetaceae;Streptomyces;Streptomyces sp. NBC_01340
Streptomyces sp. WAC 01438	0	0	0	0	0	0	0	0	0	0	0	0	0	0	0	0	0	0	0	0	0	0	0	0	0	0	0	0	0	0	0	0	0	15	0	15	Bacteria	Bacillati	Actinomycetota	Actinomycetes	Kitasatosporales	Streptomycetaceae	Streptomyces	Bacteria;Bacillati;Actinomycetota;Actinomycetes;Kitasatosporales;Streptomycetaceae;Streptomyces;Streptomyces sp. WAC 01438
Leucobacter coleopterorum	0	0	0	0	0	0	0	0	0	0	0	0	0	0	0	0	0	0	0	0	0	0	0	0	0	0	44	0	0	0	0	0	0	0	31	75	Bacteria	Bacillati	Actinomycetota	Actinomycetes	Micrococcales	Microbacteriaceae	Leucobacter	Bacteria;Bacillati;Actinomycetota;Actinomycetes;Micrococcales;Microbacteriaceae;Leucobacter;Leucobacter coleopterorum
Rothia mucilaginosa	0	0	0	0	0	0	0	0	0	0	0	0	0	0	0	0	0	0	0	0	0	0	0	0	19	0	0	0	0	0	0	0	0	0	0	19	Bacteria	Bacillati	Actinomycetota	Actinomycetes	Micrococcales	Micrococcaceae	Rothia	Bacteria;Bacillati;Actinomycetota;Actinomycetes;Micrococcales;Micrococcaceae;Rothia;Rothia mucilaginosa
Corynebacterium argentoratense	0	0	0	0	0	0	0	0	0	0	0	0	0	0	0	0	0	0	0	0	0	0	0	0	0	46	53	51	25	0	0	0	0	58	70	303	Bacteria	Bacillati	Actinomycetota	Actinomycetes	Mycobacteriales	Corynebacteriaceae	Corynebacterium	Bacteria;Bacillati;Actinomycetota;Actinomycetes;Mycobacteriales;Corynebacteriaceae;Corynebacterium;Corynebacterium argentoratense
Corynebacterium doosanense	0	0	0	0	0	0	0	0	0	0	0	0	0	0	0	0	0	0	0	0	0	0	0	0	0	0	0	0	19	0	0	0	0	0	0	19	Bacteria	Bacillati	Actinomycetota	Actinomycetes	Mycobacteriales	Corynebacteriaceae	Corynebacterium	Bacteria;Bacillati;Actinomycetota;Actinomycetes;Mycobacteriales;Corynebacteriaceae;Corynebacterium;Corynebacterium doosanense
Olsenella timonensis	0	0	0	0	0	0	0	0	0	0	0	0	0	0	0	0	0	0	0	0	0	0	0	0	0	34	65	28	60	0	0	0	0	56	68	311	Bacteria	Bacillati	Actinomycetota	Coriobacteriia	Coriobacteriales	Atopobiaceae	Olsenella	Bacteria;Bacillati;Actinomycetota;Coriobacteriia;Coriobacteriales;Atopobiaceae;Olsenella;Olsenella timonensis
Olsenella uli	0	0	0	0	0	0	0	0	0	0	0	0	0	0	0	0	0	0	0	0	0	0	0	0	0	0	0	0	0	0	0	0	0	12	0	12	Bacteria	Bacillati	Actinomycetota	Coriobacteriia	Coriobacteriales	Atopobiaceae	Olsenella	Bacteria;Bacillati;Actinomycetota;Coriobacteriia;Coriobacteriales;Atopobiaceae;Olsenella;Olsenella uli
Parafannyhessea umbonata	0	0	0	0	0	0	0	0	0	0	0	0	0	0	0	0	0	0	0	0	0	0	0	0	0	0	18	0	22	0	0	0	0	34	0	74	Bacteria	Bacillati	Actinomycetota	Coriobacteriia	Coriobacteriales	Atopobiaceae	Parafannyhessea	Bacteria;Bacillati;Actinomycetota;Coriobacteriia;Coriobacteriales;Atopobiaceae;Parafannyhessea;Parafannyhessea umbonata
Parolsenella catena	0	0	0	0	0	0	0	0	0	0	0	0	0	0	60	30	0	0	0	19	0	0	0	0	0	0	22	0	23	0	0	0	0	20	0	174	Bacteria	Bacillati	Actinomycetota	Coriobacteriia	Coriobacteriales	Atopobiaceae	Parolsenella	Bacteria;Bacillati;Actinomycetota;Coriobacteriia;Coriobacteriales;Atopobiaceae;Parolsenella;Parolsenella catena
Parolsenella massiliensis	0	0	0	0	0	0	0	0	0	0	0	0	0	0	0	0	0	0	0	0	0	0	0	0	0	14	38	16	27	0	0	0	0	32	41	168	Bacteria	Bacillati	Actinomycetota	Coriobacteriia	Coriobacteriales	Atopobiaceae	Parolsenella	Bacteria;Bacillati;Actinomycetota;Coriobacteriia;Coriobacteriales;Atopobiaceae;Parolsenella;Parolsenella massiliensis
Thermophilibacter immobilis	0	0	0	0	0	0	0	0	0	0	0	0	0	0	0	0	0	0	0	0	0	0	0	0	0	0	0	0	13	0	0	0	0	0	0	13	Bacteria	Bacillati	Actinomycetota	Coriobacteriia	Coriobacteriales	Atopobiaceae	Thermophilibacter	Bacteria;Bacillati;Actinomycetota;Coriobacteriia;Coriobacteriales;Atopobiaceae;Thermophilibacter;Thermophilibacter immobilis
Collinsella aerofaciens	364	227	128	209	93	189	639	607	256	141	143	220	50	231	176	157	198	228	20	166	168	855	230	292	87	3131	4542	2061	3011	88	82	44	110	4276	3359	26778	Bacteria	Bacillati	Actinomycetota	Coriobacteriia	Coriobacteriales	Coriobacteriaceae	Collinsella	Bacteria;Bacillati;Actinomycetota;Coriobacteriia;Coriobacteriales;Coriobacteriaceae;Collinsella;Collinsella aerofaciens
Collinsella sp. i05-0019-G5	23	0	0	24	0	12	39	46	15	0	0	13	0	0	17	0	0	23	0	0	0	32	0	18	0	231	311	139	204	0	0	0	0	291	238	1676	Bacteria	Bacillati	Actinomycetota	Coriobacteriia	Coriobacteriales	Coriobacteriaceae	Collinsella	Bacteria;Bacillati;Actinomycetota;Coriobacteriia;Coriobacteriales;Coriobacteriaceae;Collinsella;Collinsella sp. i05-0019-G5
Collinsella stercoris	0	0	0	0	0	0	0	0	0	0	0	0	0	0	0	0	0	0	0	0	0	0	0	0	0	16	22	0	25	0	0	0	0	21	16	100	Bacteria	Bacillati	Actinomycetota	Coriobacteriia	Coriobacteriales	Coriobacteriaceae	Collinsella	Bacteria;Bacillati;Actinomycetota;Coriobacteriia;Coriobacteriales;Coriobacteriaceae;Collinsella;Collinsella stercoris
Enorma phocaeensis	0	0	0	0	0	0	0	0	0	0	0	0	0	0	0	0	0	0	0	0	0	0	0	0	0	0	0	0	10	20	0	0	15	14	0	59	Bacteria	Bacillati	Actinomycetota	Coriobacteriia	Coriobacteriales	Coriobacteriaceae	Enorma	Bacteria;Bacillati;Actinomycetota;Coriobacteriia;Coriobacteriales;Coriobacteriaceae;Enorma;Enorma phocaeensis
Adlercreutzia equolifaciens	0	15	0	0	0	0	0	0	0	0	0	0	0	0	0	0	0	0	0	0	39	0	0	0	0	0	0	0	0	0	0	0	0	0	0	54	Bacteria	Bacillati	Actinomycetota	Coriobacteriia	Eggerthellales	Eggerthellaceae	Adlercreutzia	Bacteria;Bacillati;Actinomycetota;Coriobacteriia;Eggerthellales;Eggerthellaceae;Adlercreutzia;Adlercreutzia equolifaciens
Adlercreutzia hattorii	0	27	0	15	0	0	0	0	0	0	0	0	0	0	0	0	0	0	0	0	28	0	15	0	0	0	36	0	31	0	0	0	0	31	24	207	Bacteria	Bacillati	Actinomycetota	Coriobacteriia	Eggerthellales	Eggerthellaceae	Adlercreutzia	Bacteria;Bacillati;Actinomycetota;Coriobacteriia;Eggerthellales;Eggerthellaceae;Adlercreutzia;Adlercreutzia hattorii
Arabiibacter massiliensis	0	0	0	0	0	0	0	0	0	0	0	0	0	0	0	0	0	0	0	0	0	0	0	0	0	0	0	0	0	10	0	0	0	0	0	10	Bacteria	Bacillati	Actinomycetota	Coriobacteriia	Eggerthellales	Eggerthellaceae	Arabiibacter	Bacteria;Bacillati;Actinomycetota;Coriobacteriia;Eggerthellales;Eggerthellaceae;Arabiibacter;Arabiibacter massiliensis
Berryella intestinalis	0	0	0	0	0	0	0	0	0	0	0	0	0	0	0	0	0	0	0	0	0	0	0	0	0	0	0	0	0	0	0	0	0	0	15	15	Bacteria	Bacillati	Actinomycetota	Coriobacteriia	Eggerthellales	Eggerthellaceae	Berryella	Bacteria;Bacillati;Actinomycetota;Coriobacteriia;Eggerthellales;Eggerthellaceae;Berryella;Berryella intestinalis
Eggerthella guodeyinii	0	0	0	0	0	0	0	0	0	0	0	0	0	0	0	0	0	0	0	0	0	0	0	0	0	0	0	0	0	0	0	0	0	14	0	14	Bacteria	Bacillati	Actinomycetota	Coriobacteriia	Eggerthellales	Eggerthellaceae	Eggerthella	Bacteria;Bacillati;Actinomycetota;Coriobacteriia;Eggerthellales;Eggerthellaceae;Eggerthella;Eggerthella guodeyinii
Eggerthella lenta	0	0	19	48	20	0	31	14	0	20	0	0	19	0	0	0	0	0	0	0	0	0	0	0	0	31	0	0	0	167	111	89	165	25	0	759	Bacteria	Bacillati	Actinomycetota	Coriobacteriia	Eggerthellales	Eggerthellaceae	Eggerthella	Bacteria;Bacillati;Actinomycetota;Coriobacteriia;Eggerthellales;Eggerthellaceae;Eggerthella;Eggerthella lenta
Gordonibacter pamelaeae	0	0	0	23	0	0	0	0	0	0	0	0	0	0	0	0	0	0	0	0	0	0	0	0	0	0	26	0	34	0	0	0	0	25	28	136	Bacteria	Bacillati	Actinomycetota	Coriobacteriia	Eggerthellales	Eggerthellaceae	Gordonibacter	Bacteria;Bacillati;Actinomycetota;Coriobacteriia;Eggerthellales;Eggerthellaceae;Gordonibacter;Gordonibacter pamelaeae
Gordonibacter urolithinfaciens	0	15	0	0	0	0	0	0	0	0	0	0	14	0	0	0	0	0	0	0	0	0	0	0	0	0	0	0	0	29	14	0	30	0	0	102	Bacteria	Bacillati	Actinomycetota	Coriobacteriia	Eggerthellales	Eggerthellaceae	Gordonibacter	Bacteria;Bacillati;Actinomycetota;Coriobacteriia;Eggerthellales;Eggerthellaceae;Gordonibacter;Gordonibacter urolithinfaciens
Phoenicibacter congonensis	0	0	0	0	0	0	0	0	0	0	0	0	0	22	0	0	0	0	0	0	0	0	0	0	0	0	0	0	0	0	0	0	0	0	0	22	Bacteria	Bacillati	Actinomycetota	Coriobacteriia	Eggerthellales	Eggerthellaceae	Phoenicibacter	Bacteria;Bacillati;Actinomycetota;Coriobacteriia;Eggerthellales;Eggerthellaceae;Phoenicibacter;Phoenicibacter congonensis
Raoultibacter timonensis	0	0	0	0	0	0	0	0	0	0	0	0	0	0	0	0	0	0	0	0	0	0	0	0	0	0	0	0	0	0	0	0	0	0	12	12	Bacteria	Bacillati	Actinomycetota	Coriobacteriia	Eggerthellales	Eggerthellaceae	Raoultibacter	Bacteria;Bacillati;Actinomycetota;Coriobacteriia;Eggerthellales;Eggerthellaceae;Raoultibacter;Raoultibacter timonensis
Slackia heliotrinireducens	0	0	0	0	0	0	0	0	0	0	0	0	0	0	0	0	0	0	0	0	0	0	0	0	0	0	10	21	13	0	0	0	0	19	21	84	Bacteria	Bacillati	Actinomycetota	Coriobacteriia	Eggerthellales	Eggerthellaceae	Slackia	Bacteria;Bacillati;Actinomycetota;Coriobacteriia;Eggerthellales;Eggerthellaceae;Slackia;Slackia heliotrinireducens
Xiamenia xianingshaonis	0	0	0	0	0	0	0	0	0	0	0	0	0	0	0	0	0	0	0	0	0	0	0	0	0	0	10	0	0	0	0	0	0	0	0	10	Bacteria	Bacillati	Actinomycetota	Coriobacteriia	Eggerthellales	Eggerthellaceae	Xiamenia	Bacteria;Bacillati;Actinomycetota;Coriobacteriia;Eggerthellales;Eggerthellaceae;Xiamenia;Xiamenia xianingshaonis
Paenibacillus albicereus	0	0	0	0	0	0	0	0	0	0	0	0	0	0	0	0	0	0	0	0	0	0	0	0	0	0	0	0	0	0	0	0	0	43	0	43	Bacteria	Bacillati	Bacillota	Bacilli	Bacillales	Paenibacillaceae	Paenibacillus	Bacteria;Bacillati;Bacillota;Bacilli;Bacillales;Paenibacillaceae;Paenibacillus;Paenibacillus albicereus
Paenibacillus sp. MMS20-IR301	0	0	0	0	0	0	0	0	0	0	0	0	0	0	0	0	0	0	0	0	0	0	0	0	0	0	0	0	0	0	39	0	0	0	0	39	Bacteria	Bacillati	Bacillota	Bacilli	Bacillales	Paenibacillaceae	Paenibacillus	Bacteria;Bacillati;Bacillota;Bacilli;Bacillales;Paenibacillaceae;Paenibacillus;Paenibacillus sp. MMS20-IR301
Staphylococcus aureus	149	170	146	437	257	141	161	276	282	96	256	40	128	193	589	176	166	209	119	92	191	164	86	183	86	648	1212	1025	719	1090	2308	474	881	1032	817	14999	Bacteria	Bacillati	Bacillota	Bacilli	Bacillales	Staphylococcaceae	Staphylococcus	Bacteria;Bacillati;Bacillota;Bacilli;Bacillales;Staphylococcaceae;Staphylococcus;Staphylococcus aureus
Enterococcus faecium	0	0	0	0	0	0	0	0	0	0	0	0	0	0	0	0	0	0	0	0	0	0	20	0	0	0	20	0	20	41	30	22	34	24	27	238	Bacteria	Bacillati	Bacillota	Bacilli	Lactobacillales	Enterococcaceae	Enterococcus	Bacteria;Bacillati;Bacillota;Bacilli;Lactobacillales;Enterococcaceae;Enterococcus;Enterococcus faecium
Lacticaseibacillus paracasei	0	0	0	0	0	0	0	0	0	0	0	0	0	0	0	0	0	0	0	0	0	0	0	0	0	23	73	30	43	251	223	124	270	47	29	1113	Bacteria	Bacillati	Bacillota	Bacilli	Lactobacillales	Lactobacillaceae	Lacticaseibacillus	Bacteria;Bacillati;Bacillota;Bacilli;Lactobacillales;Lactobacillaceae;Lacticaseibacillus;Lacticaseibacillus paracasei
Lactiplantibacillus pentosus	0	0	0	0	0	0	0	0	0	0	0	0	0	0	0	0	0	0	0	0	0	0	0	0	0	0	12	0	16	0	0	0	0	22	0	50	Bacteria	Bacillati	Bacillota	Bacilli	Lactobacillales	Lactobacillaceae	Lactiplantibacillus	Bacteria;Bacillati;Bacillota;Bacilli;Lactobacillales;Lactobacillaceae;Lactiplantibacillus;Lactiplantibacillus pentosus
Lactiplantibacillus plantarum	0	0	0	0	0	0	0	24	0	0	0	0	0	0	0	0	0	0	0	22	0	0	0	0	0	0	0	0	0	0	0	0	0	0	0	46	Bacteria	Bacillati	Bacillota	Bacilli	Lactobacillales	Lactobacillaceae	Lactiplantibacillus	Bacteria;Bacillati;Bacillota;Bacilli;Lactobacillales;Lactobacillaceae;Lactiplantibacillus;Lactiplantibacillus plantarum
Lactobacillus crispatus	0	0	0	0	0	0	0	30	0	0	0	0	0	0	0	0	0	0	0	0	0	0	0	0	0	0	0	0	0	0	0	0	0	0	0	30	Bacteria	Bacillati	Bacillota	Bacilli	Lactobacillales	Lactobacillaceae	Lactobacillus	Bacteria;Bacillati;Bacillota;Bacilli;Lactobacillales;Lactobacillaceae;Lactobacillus;Lactobacillus crispatus
Lactobacillus delbrueckii	0	0	0	0	0	0	0	0	0	0	0	0	0	0	0	0	0	0	0	0	0	0	0	0	0	0	0	0	0	0	17	0	0	0	0	17	Bacteria	Bacillati	Bacillota	Bacilli	Lactobacillales	Lactobacillaceae	Lactobacillus	Bacteria;Bacillati;Bacillota;Bacilli;Lactobacillales;Lactobacillaceae;Lactobacillus;Lactobacillus delbrueckii
Lactobacillus gasseri	0	0	0	0	0	0	0	171	0	0	0	0	0	0	0	0	0	0	0	35	0	0	0	0	0	0	0	0	0	0	0	0	0	0	0	206	Bacteria	Bacillati	Bacillota	Bacilli	Lactobacillales	Lactobacillaceae	Lactobacillus	Bacteria;Bacillati;Bacillota;Bacilli;Lactobacillales;Lactobacillaceae;Lactobacillus;Lactobacillus gasseri
Lactobacillus paragasseri	0	0	0	0	0	0	0	0	0	0	0	0	0	30	0	0	0	0	0	29	0	27	0	0	0	0	0	0	0	0	0	0	0	0	0	86	Bacteria	Bacillati	Bacillota	Bacilli	Lactobacillales	Lactobacillaceae	Lactobacillus	Bacteria;Bacillati;Bacillota;Bacilli;Lactobacillales;Lactobacillaceae;Lactobacillus;Lactobacillus paragasseri
Latilactobacillus sakei	0	0	0	0	0	0	0	0	0	0	0	0	0	0	0	0	0	0	0	0	0	0	28	0	0	0	0	0	0	0	0	0	0	0	0	28	Bacteria	Bacillati	Bacillota	Bacilli	Lactobacillales	Lactobacillaceae	Latilactobacillus	Bacteria;Bacillati;Bacillota;Bacilli;Lactobacillales;Lactobacillaceae;Latilactobacillus;Latilactobacillus sakei
Ligilactobacillus ruminis	0	0	0	0	0	0	0	0	59	0	0	132	0	0	0	0	0	0	0	0	0	0	0	0	0	0	14	0	0	0	0	0	0	12	17	234	Bacteria	Bacillati	Bacillota	Bacilli	Lactobacillales	Lactobacillaceae	Ligilactobacillus	Bacteria;Bacillati;Bacillota;Bacilli;Lactobacillales;Lactobacillaceae;Ligilactobacillus;Ligilactobacillus ruminis
Ligilactobacillus salivarius	0	0	0	0	0	0	0	0	0	0	0	0	0	0	0	0	0	0	0	208	0	1066	0	0	30	0	0	0	0	0	0	0	0	0	0	1304	Bacteria	Bacillati	Bacillota	Bacilli	Lactobacillales	Lactobacillaceae	Ligilactobacillus	Bacteria;Bacillati;Bacillota;Bacilli;Lactobacillales;Lactobacillaceae;Ligilactobacillus;Ligilactobacillus salivarius
Limosilactobacillus fermentum	0	0	0	0	0	0	0	25	0	0	0	0	0	25	0	0	0	0	0	51	0	0	0	0	0	0	0	0	0	0	0	0	0	0	0	101	Bacteria	Bacillati	Bacillota	Bacilli	Lactobacillales	Lactobacillaceae	Limosilactobacillus	Bacteria;Bacillati;Bacillota;Bacilli;Lactobacillales;Lactobacillaceae;Limosilactobacillus;Limosilactobacillus fermentum
Limosilactobacillus mucosae	0	0	0	0	0	0	0	0	0	0	0	0	0	0	0	0	0	0	0	0	0	0	0	0	0	62	112	30	74	0	0	0	0	87	76	441	Bacteria	Bacillati	Bacillota	Bacilli	Lactobacillales	Lactobacillaceae	Limosilactobacillus	Bacteria;Bacillati;Bacillota;Bacilli;Lactobacillales;Lactobacillaceae;Limosilactobacillus;Limosilactobacillus mucosae
Limosilactobacillus oris	0	0	0	0	0	0	0	0	0	0	0	0	0	0	0	0	0	0	0	0	0	11	0	0	0	0	0	0	0	0	0	0	0	0	0	11	Bacteria	Bacillati	Bacillota	Bacilli	Lactobacillales	Lactobacillaceae	Limosilactobacillus	Bacteria;Bacillati;Bacillota;Bacilli;Lactobacillales;Lactobacillaceae;Limosilactobacillus;Limosilactobacillus oris
Limosilactobacillus pontis	0	0	0	0	0	0	0	0	0	0	0	0	0	0	0	0	0	0	0	0	0	0	21	0	0	0	0	0	0	0	0	0	0	0	0	21	Bacteria	Bacillati	Bacillota	Bacilli	Lactobacillales	Lactobacillaceae	Limosilactobacillus	Bacteria;Bacillati;Bacillota;Bacilli;Lactobacillales;Lactobacillaceae;Limosilactobacillus;Limosilactobacillus pontis
Limosilactobacillus reuteri	0	0	0	0	0	0	0	0	0	491	0	0	0	0	0	0	0	0	0	46	0	0	0	0	0	0	0	0	0	0	0	0	0	0	0	537	Bacteria	Bacillati	Bacillota	Bacilli	Lactobacillales	Lactobacillaceae	Limosilactobacillus	Bacteria;Bacillati;Bacillota;Bacilli;Lactobacillales;Lactobacillaceae;Limosilactobacillus;Limosilactobacillus reuteri
Weissella viridescens	0	0	0	0	0	0	0	0	0	0	0	0	0	0	0	0	0	0	0	0	0	0	0	0	0	10	0	0	0	0	0	0	0	0	0	10	Bacteria	Bacillati	Bacillota	Bacilli	Lactobacillales	Lactobacillaceae	Weissella	Bacteria;Bacillati;Bacillota;Bacilli;Lactobacillales;Lactobacillaceae;Weissella;Weissella viridescens
Lactococcus cremoris	0	0	0	0	0	0	0	0	0	0	0	0	0	0	0	0	0	0	0	0	0	0	15	0	0	0	0	0	0	0	0	0	0	0	0	15	Bacteria	Bacillati	Bacillota	Bacilli	Lactobacillales	Streptococcaceae	Lactococcus	Bacteria;Bacillati;Bacillota;Bacilli;Lactobacillales;Streptococcaceae;Lactococcus;Lactococcus cremoris
Lactococcus formosensis	0	0	0	0	0	0	0	0	0	0	0	0	0	0	0	0	0	0	0	0	0	0	10	0	12	0	0	0	0	0	0	0	0	0	0	22	Bacteria	Bacillati	Bacillota	Bacilli	Lactobacillales	Streptococcaceae	Lactococcus	Bacteria;Bacillati;Bacillota;Bacilli;Lactobacillales;Streptococcaceae;Lactococcus;Lactococcus formosensis
Lactococcus garvieae	0	0	0	0	0	0	0	0	0	0	0	0	0	0	0	0	0	0	0	0	0	0	42	0	0	0	0	0	0	0	0	0	0	0	0	42	Bacteria	Bacillati	Bacillota	Bacilli	Lactobacillales	Streptococcaceae	Lactococcus	Bacteria;Bacillati;Bacillota;Bacilli;Lactobacillales;Streptococcaceae;Lactococcus;Lactococcus garvieae
Lactococcus lactis	0	0	0	0	0	0	0	0	0	0	0	0	0	0	0	0	0	0	0	0	0	0	382	0	0	0	0	0	0	0	0	0	0	0	0	382	Bacteria	Bacillati	Bacillota	Bacilli	Lactobacillales	Streptococcaceae	Lactococcus	Bacteria;Bacillati;Bacillota;Bacilli;Lactobacillales;Streptococcaceae;Lactococcus;Lactococcus lactis
Lactococcus petauri	0	0	0	0	0	0	0	0	0	0	0	0	0	0	0	0	0	0	0	0	0	0	127	0	81	0	0	0	0	0	0	0	0	0	0	208	Bacteria	Bacillati	Bacillota	Bacilli	Lactobacillales	Streptococcaceae	Lactococcus	Bacteria;Bacillati;Bacillota;Bacilli;Lactobacillales;Streptococcaceae;Lactococcus;Lactococcus petauri
Lactococcus sp.	0	0	0	0	0	0	0	0	0	0	0	0	0	0	0	0	0	0	0	0	0	0	87	0	0	0	0	0	0	0	0	0	0	0	0	87	Bacteria	Bacillati	Bacillota	Bacilli	Lactobacillales	Streptococcaceae	Lactococcus	Bacteria;Bacillati;Bacillota;Bacilli;Lactobacillales;Streptococcaceae;Lactococcus;Lactococcus sp.
Streptococcus anginosus	0	0	0	0	0	0	0	0	0	0	0	0	0	0	0	0	0	0	0	0	0	0	161	0	17	0	0	0	0	0	0	0	0	0	0	178	Bacteria	Bacillati	Bacillota	Bacilli	Lactobacillales	Streptococcaceae	Streptococcus	Bacteria;Bacillati;Bacillota;Bacilli;Lactobacillales;Streptococcaceae;Streptococcus;Streptococcus anginosus
Streptococcus dentalis	0	0	0	0	0	0	0	0	0	0	0	0	0	0	0	0	0	0	0	0	0	0	25	0	0	0	0	0	0	0	0	0	0	0	0	25	Bacteria	Bacillati	Bacillota	Bacilli	Lactobacillales	Streptococcaceae	Streptococcus	Bacteria;Bacillati;Bacillota;Bacilli;Lactobacillales;Streptococcaceae;Streptococcus;Streptococcus dentalis
Streptococcus gordonii	0	0	0	0	0	0	0	0	0	0	0	0	0	0	0	0	0	0	0	0	0	17	30	0	0	0	0	0	0	0	0	0	0	0	0	47	Bacteria	Bacillati	Bacillota	Bacilli	Lactobacillales	Streptococcaceae	Streptococcus	Bacteria;Bacillati;Bacillota;Bacilli;Lactobacillales;Streptococcaceae;Streptococcus;Streptococcus gordonii
Streptococcus lingualis	0	0	0	0	0	0	0	35	0	0	0	0	0	0	0	0	0	0	0	0	0	0	14	0	0	0	0	0	0	0	0	0	0	0	0	49	Bacteria	Bacillati	Bacillota	Bacilli	Lactobacillales	Streptococcaceae	Streptococcus	Bacteria;Bacillati;Bacillota;Bacilli;Lactobacillales;Streptococcaceae;Streptococcus;Streptococcus lingualis
Streptococcus lutetiensis	0	432	0	0	0	0	0	0	0	0	0	0	36	0	0	0	0	0	0	0	0	0	0	0	0	0	0	0	0	0	0	0	0	0	0	468	Bacteria	Bacillati	Bacillota	Bacilli	Lactobacillales	Streptococcaceae	Streptococcus	Bacteria;Bacillati;Bacillota;Bacilli;Lactobacillales;Streptococcaceae;Streptococcus;Streptococcus lutetiensis
Streptococcus mitis	0	0	0	0	0	0	0	0	0	0	0	0	0	0	0	0	0	0	0	0	0	0	20	0	0	0	0	0	0	0	0	0	0	0	0	20	Bacteria	Bacillati	Bacillota	Bacilli	Lactobacillales	Streptococcaceae	Streptococcus	Bacteria;Bacillati;Bacillota;Bacilli;Lactobacillales;Streptococcaceae;Streptococcus;Streptococcus mitis
Streptococcus oralis	0	0	0	0	0	0	0	0	0	0	0	0	0	0	0	0	0	0	0	0	0	0	73	0	0	0	0	0	0	0	0	0	0	0	0	73	Bacteria	Bacillati	Bacillota	Bacilli	Lactobacillales	Streptococcaceae	Streptococcus	Bacteria;Bacillati;Bacillota;Bacilli;Lactobacillales;Streptococcaceae;Streptococcus;Streptococcus oralis
Streptococcus parasanguinis	0	0	0	0	0	0	0	138	0	0	0	0	0	0	0	0	0	0	0	16	0	26	163	0	14	0	0	0	0	0	0	0	0	0	0	357	Bacteria	Bacillati	Bacillota	Bacilli	Lactobacillales	Streptococcaceae	Streptococcus	Bacteria;Bacillati;Bacillota;Bacilli;Lactobacillales;Streptococcaceae;Streptococcus;Streptococcus parasanguinis
Streptococcus pasteurianus	0	0	0	0	0	0	0	0	0	0	0	0	0	0	0	0	0	0	0	0	0	0	0	0	0	0	0	0	0	0	0	0	0	22	33	55	Bacteria	Bacillati	Bacillota	Bacilli	Lactobacillales	Streptococcaceae	Streptococcus	Bacteria;Bacillati;Bacillota;Bacilli;Lactobacillales;Streptococcaceae;Streptococcus;Streptococcus pasteurianus
Streptococcus pneumoniae	0	0	0	0	0	0	0	0	0	0	0	0	0	0	0	0	0	0	0	0	0	0	0	0	0	0	0	0	0	22	21	26	27	0	0	96	Bacteria	Bacillati	Bacillota	Bacilli	Lactobacillales	Streptococcaceae	Streptococcus	Bacteria;Bacillati;Bacillota;Bacilli;Lactobacillales;Streptococcaceae;Streptococcus;Streptococcus pneumoniae
Streptococcus salivarius	0	0	0	0	0	0	0	285	0	0	0	0	0	160	0	0	0	0	0	0	19	69	299	0	23	0	0	0	0	0	22	21	19	0	0	917	Bacteria	Bacillati	Bacillota	Bacilli	Lactobacillales	Streptococcaceae	Streptococcus	Bacteria;Bacillati;Bacillota;Bacilli;Lactobacillales;Streptococcaceae;Streptococcus;Streptococcus salivarius
Streptococcus sobrinus	0	0	0	0	0	0	0	0	0	0	0	0	0	0	0	0	0	0	0	0	0	0	0	0	34	0	0	0	0	0	0	0	0	0	0	34	Bacteria	Bacillati	Bacillota	Bacilli	Lactobacillales	Streptococcaceae	Streptococcus	Bacteria;Bacillati;Bacillota;Bacilli;Lactobacillales;Streptococcaceae;Streptococcus;Streptococcus sobrinus
Streptococcus sp. A12	0	0	0	0	0	0	0	0	0	0	0	0	0	0	0	0	0	0	0	0	0	0	23	0	0	0	0	0	0	10	13	0	0	0	0	46	Bacteria	Bacillati	Bacillota	Bacilli	Lactobacillales	Streptococcaceae	Streptococcus	Bacteria;Bacillati;Bacillota;Bacilli;Lactobacillales;Streptococcaceae;Streptococcus;Streptococcus sp. A12
Streptococcus sp. CP1998	0	0	0	0	0	0	0	0	0	0	0	0	0	0	0	0	0	0	0	0	0	0	22	0	0	0	0	0	0	0	0	0	0	0	0	22	Bacteria	Bacillati	Bacillota	Bacilli	Lactobacillales	Streptococcaceae	Streptococcus	Bacteria;Bacillati;Bacillota;Bacilli;Lactobacillales;Streptococcaceae;Streptococcus;Streptococcus sp. CP1998
Streptococcus sp. FSL R7-0248	0	0	0	0	0	0	0	34	0	0	0	0	0	0	0	0	0	0	0	0	0	0	0	0	0	0	0	0	0	0	0	0	0	0	0	34	Bacteria	Bacillati	Bacillota	Bacilli	Lactobacillales	Streptococcaceae	Streptococcus	Bacteria;Bacillati;Bacillota;Bacilli;Lactobacillales;Streptococcaceae;Streptococcus;Streptococcus sp. FSL R7-0248
Streptococcus sp. FSL W7-1342	0	0	0	0	0	0	0	0	0	0	0	0	0	0	0	0	0	0	0	0	0	0	78	0	0	0	0	0	0	0	0	0	0	0	0	78	Bacteria	Bacillati	Bacillota	Bacilli	Lactobacillales	Streptococcaceae	Streptococcus	Bacteria;Bacillati;Bacillota;Bacilli;Lactobacillales;Streptococcaceae;Streptococcus;Streptococcus sp. FSL W7-1342
Streptococcus sp. HSISS2	0	0	0	0	0	0	0	152	0	0	0	0	0	0	0	0	0	0	0	0	0	0	0	0	0	0	0	0	0	0	0	0	0	0	0	152	Bacteria	Bacillati	Bacillota	Bacilli	Lactobacillales	Streptococcaceae	Streptococcus	Bacteria;Bacillati;Bacillota;Bacilli;Lactobacillales;Streptococcaceae;Streptococcus;Streptococcus sp. HSISS2
Streptococcus sp. HSISS3	0	0	0	0	0	0	0	202	0	0	0	0	23	0	0	0	0	0	0	0	0	0	0	0	0	0	0	0	0	0	0	0	0	0	0	225	Bacteria	Bacillati	Bacillota	Bacilli	Lactobacillales	Streptococcaceae	Streptococcus	Bacteria;Bacillati;Bacillota;Bacilli;Lactobacillales;Streptococcaceae;Streptococcus;Streptococcus sp. HSISS3
Streptococcus sp. LPB0220	0	0	0	0	0	0	0	29	0	0	0	0	0	0	0	0	0	0	0	0	0	0	23	0	0	0	0	0	0	0	0	0	0	0	0	52	Bacteria	Bacillati	Bacillota	Bacilli	Lactobacillales	Streptococcaceae	Streptococcus	Bacteria;Bacillati;Bacillota;Bacilli;Lactobacillales;Streptococcaceae;Streptococcus;Streptococcus sp. LPB0220
Streptococcus suis	0	0	0	0	0	0	0	66	0	0	0	0	18	0	0	0	0	0	0	0	0	0	0	0	0	0	36	0	0	0	14	0	0	33	36	203	Bacteria	Bacillati	Bacillota	Bacilli	Lactobacillales	Streptococcaceae	Streptococcus	Bacteria;Bacillati;Bacillota;Bacilli;Lactobacillales;Streptococcaceae;Streptococcus;Streptococcus suis
Streptococcus thermophilus	0	0	0	0	0	0	0	32	0	0	0	18	0	0	0	0	209	0	0	0	0	0	28	0	0	29	0	0	0	1182	1926	1047	1579	0	0	6050	Bacteria	Bacillati	Bacillota	Bacilli	Lactobacillales	Streptococcaceae	Streptococcus	Bacteria;Bacillati;Bacillota;Bacilli;Lactobacillales;Streptococcaceae;Streptococcus;Streptococcus thermophilus
Streptococcus vestibularis	0	0	0	0	0	0	0	0	0	0	0	0	0	0	0	0	0	0	0	18	0	31	121	0	28	0	0	0	0	0	0	0	0	0	0	198	Bacteria	Bacillati	Bacillota	Bacilli	Lactobacillales	Streptococcaceae	Streptococcus	Bacteria;Bacillati;Bacillota;Bacilli;Lactobacillales;Streptococcaceae;Streptococcus;Streptococcus vestibularis
Christensenella massiliensis	0	0	0	0	0	0	0	0	0	0	0	0	0	0	0	0	0	0	0	0	0	0	0	0	0	18	29	12	23	74	97	66	116	36	49	520	Bacteria	Bacillati	Bacillota	Clostridia	Christensenellales	Christensenellaceae	Christensenella	Bacteria;Bacillati;Bacillota;Clostridia;Christensenellales;Christensenellaceae;Christensenella;Christensenella massiliensis
Christensenella minuta	0	0	0	0	0	0	0	0	0	0	0	0	0	0	0	0	0	0	0	0	0	0	0	0	0	39	60	26	45	67	51	37	48	45	82	500	Bacteria	Bacillati	Bacillota	Clostridia	Christensenellales	Christensenellaceae	Christensenella	Bacteria;Bacillati;Bacillota;Clostridia;Christensenellales;Christensenellaceae;Christensenella;Christensenella minuta
Christensenella sp. MSJ-20	0	0	0	0	0	0	0	0	0	0	0	0	0	0	0	0	0	0	0	0	0	0	0	0	0	32	51	23	38	15	0	10	0	39	72	280	Bacteria	Bacillati	Bacillota	Clostridia	Christensenellales	Christensenellaceae	Christensenella	Bacteria;Bacillati;Bacillota;Clostridia;Christensenellales;Christensenellaceae;Christensenella;Christensenella sp. MSJ-20
Acutalibacter muris	0	0	0	0	0	0	0	0	0	0	0	0	0	0	0	0	0	0	0	0	0	0	0	0	0	24	39	27	54	43	45	32	56	44	36	400	Bacteria	Bacillati	Bacillota	Clostridia	Eubacteriales	Acutalibacteraceae	Acutalibacter	Bacteria;Bacillati;Bacillota;Clostridia;Eubacteriales;Acutalibacteraceae;Acutalibacter;Acutalibacter muris
Caproicibacter fermentans	0	0	0	0	0	0	0	0	0	0	0	0	0	0	0	0	0	0	0	0	0	0	0	0	0	0	23	0	17	0	0	0	0	25	0	65	Bacteria	Bacillati	Bacillota	Clostridia	Eubacteriales	Acutalibacteraceae	Caproicibacter	Bacteria;Bacillati;Bacillota;Clostridia;Eubacteriales;Acutalibacteraceae;Caproicibacter;Caproicibacter fermentans
Caproiciproducens sp. CPB-2	0	0	0	0	0	0	0	0	0	0	0	0	0	0	0	0	0	0	0	0	0	0	0	0	0	0	38	26	22	23	19	18	28	46	46	266	Bacteria	Bacillati	Bacillota	Clostridia	Eubacteriales	Acutalibacteraceae	Caproiciproducens	Bacteria;Bacillati;Bacillota;Clostridia;Eubacteriales;Acutalibacteraceae;Caproiciproducens;Caproiciproducens sp. CPB-2
Caproiciproducens_uncultured	0	0	0	0	0	0	0	0	0	0	0	0	0	0	0	0	0	0	0	0	0	0	0	0	0	0	13	0	20	0	10	0	0	20	11	74	Bacteria	Bacillati	Bacillota	Clostridia	Eubacteriales	Acutalibacteraceae	Caproiciproducens	Bacteria;Bacillati;Bacillota;Clostridia;Eubacteriales;Acutalibacteraceae;Caproiciproducens;Caproiciproducens_uncultured
Aristaeella hokkaidonensis	0	0	0	0	0	0	0	0	0	0	0	0	0	0	0	0	0	0	0	0	0	0	0	0	0	16	24	0	26	0	0	0	0	27	39	132	Bacteria	Bacillati	Bacillota	Clostridia	Eubacteriales	Aristaeellaceae	Aristaeella	Bacteria;Bacillati;Bacillota;Clostridia;Eubacteriales;Aristaeellaceae;Aristaeella;Aristaeella hokkaidonensis
Aristaeella lactis	0	0	0	0	0	0	0	0	0	0	0	0	0	0	0	0	0	0	0	0	0	0	0	0	0	16	40	0	28	0	20	17	18	38	38	215	Bacteria	Bacillati	Bacillota	Clostridia	Eubacteriales	Aristaeellaceae	Aristaeella	Bacteria;Bacillati;Bacillota;Clostridia;Eubacteriales;Aristaeellaceae;Aristaeella;Aristaeella lactis
Agathobaculum massiliense	0	0	0	0	0	0	0	22	0	0	0	0	0	0	0	0	0	0	0	0	0	0	0	0	0	0	0	0	0	23	0	0	0	0	0	45	Bacteria	Bacillati	Bacillota	Clostridia	Eubacteriales	Butyricicoccaceae	Agathobaculum	Bacteria;Bacillati;Bacillota;Clostridia;Eubacteriales;Butyricicoccaceae;Agathobaculum;Agathobaculum massiliense
Agathobaculum sp. NTUH-O15-33	0	0	0	0	0	0	0	0	0	0	0	0	0	0	46	14	0	0	0	0	0	0	15	0	0	43	83	30	75	37	60	32	28	45	90	598	Bacteria	Bacillati	Bacillota	Clostridia	Eubacteriales	Butyricicoccaceae	Agathobaculum	Bacteria;Bacillati;Bacillota;Clostridia;Eubacteriales;Butyricicoccaceae;Agathobaculum;Agathobaculum sp. NTUH-O15-33
Intestinibacillus sp. NTUH-41-i26	0	0	0	0	0	0	0	0	0	0	0	0	0	0	0	0	0	0	0	0	0	0	0	0	0	0	0	0	0	31	0	0	31	60	0	122	Bacteria	Bacillati	Bacillota	Clostridia	Eubacteriales	Butyricicoccaceae	Intestinibacillus	Bacteria;Bacillati;Bacillota;Clostridia;Eubacteriales;Butyricicoccaceae;Intestinibacillus;Intestinibacillus sp. NTUH-41-i26
Clostridium cadaveris	0	0	0	0	0	0	0	0	0	0	0	0	0	0	0	0	0	0	0	0	0	0	0	0	0	0	0	0	0	207	267	185	307	15	11	992	Bacteria	Bacillati	Bacillota	Clostridia	Eubacteriales	Clostridiaceae	Clostridium	Bacteria;Bacillati;Bacillota;Clostridia;Eubacteriales;Clostridiaceae;Clostridium;Clostridium cadaveris
Clostridium manihotivorum	0	0	0	0	0	0	0	0	0	0	0	0	0	0	0	0	0	0	0	0	0	0	0	0	0	0	0	0	0	0	11	0	0	0	0	11	Bacteria	Bacillati	Bacillota	Clostridia	Eubacteriales	Clostridiaceae	Clostridium	Bacteria;Bacillati;Bacillota;Clostridia;Eubacteriales;Clostridiaceae;Clostridium;Clostridium manihotivorum
Clostridium perfringens	0	0	0	0	0	0	0	0	0	0	0	0	0	53	0	0	0	0	0	0	0	0	0	0	0	32	40	0	0	25	18	0	14	29	31	242	Bacteria	Bacillati	Bacillota	Clostridia	Eubacteriales	Clostridiaceae	Clostridium	Bacteria;Bacillati;Bacillota;Clostridia;Eubacteriales;Clostridiaceae;Clostridium;Clostridium perfringens
Clostridium septicum	0	0	0	0	0	0	0	0	0	0	0	0	0	0	0	0	0	0	0	0	0	0	0	41	0	0	0	0	0	0	0	0	0	0	0	41	Bacteria	Bacillati	Bacillota	Clostridia	Eubacteriales	Clostridiaceae	Clostridium	Bacteria;Bacillati;Bacillota;Clostridia;Eubacteriales;Clostridiaceae;Clostridium;Clostridium septicum
Clostridium sp. C45	0	0	0	49	0	0	0	0	0	0	0	0	0	0	0	0	0	0	0	0	0	0	0	0	0	163	97	39	64	755	589	435	657	108	211	3167	Bacteria	Bacillati	Bacillota	Clostridia	Eubacteriales	Clostridiaceae	Clostridium	Bacteria;Bacillati;Bacillota;Clostridia;Eubacteriales;Clostridiaceae;Clostridium;Clostridium sp. C45
Clostridium sp. M62/1	24	33	0	0	0	0	35	13	40	22	23	0	0	15	40	0	0	0	0	0	31	0	19	0	18	244	362	167	297	191	184	126	211	360	348	2803	Bacteria	Bacillati	Bacillota	Clostridia	Eubacteriales	Clostridiaceae	Clostridium	Bacteria;Bacillati;Bacillota;Clostridia;Eubacteriales;Clostridiaceae;Clostridium;Clostridium sp. M62/1
Clostridium sp. MD294	0	0	0	0	0	0	0	0	0	0	0	0	0	0	0	0	0	0	0	0	0	0	0	0	0	0	0	0	0	11	0	0	0	0	0	11	Bacteria	Bacillati	Bacillota	Clostridia	Eubacteriales	Clostridiaceae	Clostridium	Bacteria;Bacillati;Bacillota;Clostridia;Eubacteriales;Clostridiaceae;Clostridium;Clostridium sp. MD294
Clostridium sp. SY8519	0	0	0	0	0	0	0	0	0	0	0	0	0	0	0	0	0	0	0	0	0	0	0	0	0	0	10	0	0	10	17	0	12	0	0	49	Bacteria	Bacillati	Bacillota	Clostridia	Eubacteriales	Clostridiaceae	Clostridium	Bacteria;Bacillati;Bacillota;Clostridia;Eubacteriales;Clostridiaceae;Clostridium;Clostridium sp. SY8519
Clostridium thermosuccinogenes	0	0	0	0	0	0	0	0	0	0	0	0	0	0	0	0	0	0	0	0	0	0	0	0	0	0	24	0	0	0	0	0	0	16	11	51	Bacteria	Bacillati	Bacillota	Clostridia	Eubacteriales	Clostridiaceae	Clostridium	Bacteria;Bacillati;Bacillota;Clostridia;Eubacteriales;Clostridiaceae;Clostridium;Clostridium thermosuccinogenes
Lactonifactor longoviformis	0	0	0	0	0	0	0	0	0	0	0	0	0	15	0	0	0	0	0	0	0	0	0	0	0	0	0	0	0	19	17	20	22	0	0	93	Bacteria	Bacillati	Bacillota	Clostridia	Eubacteriales	Clostridiaceae	Lactonifactor	Bacteria;Bacillati;Bacillota;Clostridia;Eubacteriales;Clostridiaceae;Lactonifactor;Lactonifactor longoviformis
Proteiniclasticum sp. QWL-01	0	0	0	0	0	0	0	0	0	0	0	0	0	0	0	0	0	0	0	0	0	0	0	0	0	0	14	0	15	0	0	0	0	10	0	39	Bacteria	Bacillati	Bacillota	Clostridia	Eubacteriales	Clostridiaceae	Proteiniclasticum	Bacteria;Bacillati;Bacillota;Clostridia;Eubacteriales;Clostridiaceae;Proteiniclasticum;Proteiniclasticum sp. QWL-01
Eubacterium callanderi	0	0	0	0	0	0	0	0	0	0	0	0	0	0	0	0	0	0	0	0	10	13	0	0	0	14	41	14	29	92	74	44	69	30	37	467	Bacteria	Bacillati	Bacillota	Clostridia	Eubacteriales	Eubacteriaceae	Eubacterium	Bacteria;Bacillati;Bacillota;Clostridia;Eubacteriales;Eubacteriaceae;Eubacterium;Eubacterium callanderi
Eubacterium limosum	0	0	0	0	0	0	0	0	0	0	0	0	0	0	0	0	0	0	0	0	0	0	0	0	0	0	25	0	13	13	15	10	16	20	13	125	Bacteria	Bacillati	Bacillota	Clostridia	Eubacteriales	Eubacteriaceae	Eubacterium	Bacteria;Bacillati;Bacillota;Clostridia;Eubacteriales;Eubacteriaceae;Eubacterium;Eubacterium limosum
Eubacterium maltosivorans	0	0	0	0	0	0	0	0	0	0	0	0	0	0	0	0	0	0	0	0	0	0	0	0	0	93	122	56	94	11	0	12	0	128	101	617	Bacteria	Bacillati	Bacillota	Clostridia	Eubacteriales	Eubacteriaceae	Eubacterium	Bacteria;Bacillati;Bacillota;Clostridia;Eubacteriales;Eubacteriaceae;Eubacterium;Eubacterium maltosivorans
Eubacterium ramulus	18	83	0	0	0	27	0	440	17	0	64	0	0	28	21	15	0	0	0	33	0	48	31	39	58	154	199	95	139	20	16	13	20	170	189	1937	Bacteria	Bacillati	Bacillota	Clostridia	Eubacteriales	Eubacteriaceae	Eubacterium	Bacteria;Bacillati;Bacillota;Clostridia;Eubacteriales;Eubacteriaceae;Eubacterium;Eubacterium ramulus
Eubacterium sp. MSJ-33	0	49	0	0	0	33	0	0	0	0	12	0	0	0	0	0	0	23	0	0	0	0	0	0	0	19	44	27	29	12	17	0	0	37	46	348	Bacteria	Bacillati	Bacillota	Clostridia	Eubacteriales	Eubacteriaceae	Eubacterium	Bacteria;Bacillati;Bacillota;Clostridia;Eubacteriales;Eubacteriaceae;Eubacterium;Eubacterium sp. MSJ-33
Eubacterium ventriosum	0	52	0	46	0	0	17	0	0	0	0	0	14	112	0	0	0	0	0	45	0	0	83	0	0	114	186	82	57	11	0	12	10	118	125	1084	Bacteria	Bacillati	Bacillota	Clostridia	Eubacteriales	Eubacteriaceae	Eubacterium	Bacteria;Bacillati;Bacillota;Clostridia;Eubacteriales;Eubacteriaceae;Eubacterium;Eubacterium ventriosum
Flintibacter sp. KGMB00164	0	0	0	15	0	0	0	0	12	0	0	0	0	28	29	13	0	0	0	0	0	10	0	0	10	52	94	57	96	70	54	35	55	85	113	828	Bacteria	Bacillati	Bacillota	Clostridia	Eubacteriales	Eubacteriales_Incertae_sedis	Flintibacter	Bacteria;Bacillati;Bacillota;Clostridia;Eubacteriales;Eubacteriales_Incertae_sedis;Flintibacter;Flintibacter sp. KGMB00164
Intestinimonas butyriciproducens	16	10	0	528	28	36	28	12	67	19	24	0	11	17	117	83	23	54	14	10	26	41	29	19	16	308	563	291	553	212	146	123	179	595	731	4929	Bacteria	Bacillati	Bacillota	Clostridia	Eubacteriales	Eubacteriales_Incertae_sedis	Intestinimonas	Bacteria;Bacillati;Bacillota;Clostridia;Eubacteriales;Eubacteriales_Incertae_sedis;Intestinimonas;Intestinimonas butyriciproducens
Massilistercora timonensis	0	0	0	145	0	0	0	0	0	0	0	0	0	0	0	0	0	0	0	0	0	0	0	0	0	20	38	25	42	33	30	0	29	37	37	436	Bacteria	Bacillati	Bacillota	Clostridia	Eubacteriales	Eubacteriales_Incertae_sedis	Massilistercora	Bacteria;Bacillati;Bacillota;Clostridia;Eubacteriales;Eubacteriales_Incertae_sedis;Massilistercora;Massilistercora timonensis
Maliibacterium massiliense	0	0	0	21	0	0	0	0	0	0	0	0	0	0	0	0	0	0	0	0	0	0	0	0	0	19	40	16	37	23	19	10	18	29	38	270	Bacteria	Bacillati	Bacillota	Clostridia	Eubacteriales	Maliibacteriaceae	Maliibacterium	Bacteria;Bacillati;Bacillota;Clostridia;Eubacteriales;Maliibacteriaceae;Maliibacterium;Maliibacterium massiliense
Acetivibrio saccincola	0	0	0	0	0	0	0	0	0	0	0	0	0	0	0	0	0	0	0	0	0	0	0	0	0	0	0	0	0	10	0	0	0	0	0	10	Bacteria	Bacillati	Bacillota	Clostridia	Eubacteriales	Oscillospiraceae	Acetivibrio	Bacteria;Bacillati;Bacillota;Clostridia;Eubacteriales;Oscillospiraceae;Acetivibrio;Acetivibrio saccincola
Anaerotruncus colihominis	0	75	0	12	0	0	0	0	13	0	0	0	0	17	18	0	13	0	0	0	0	11	0	0	0	71	132	80	129	74	66	31	69	151	125	1087	Bacteria	Bacillati	Bacillota	Clostridia	Eubacteriales	Oscillospiraceae	Anaerotruncus	Bacteria;Bacillati;Bacillota;Clostridia;Eubacteriales;Oscillospiraceae;Anaerotruncus;Anaerotruncus colihominis
Caproicibacterium amylolyticum	0	0	0	0	0	0	0	0	0	0	0	0	0	0	0	0	0	0	0	0	0	0	0	0	0	0	0	0	24	0	0	0	0	0	0	24	Bacteria	Bacillati	Bacillota	Clostridia	Eubacteriales	Oscillospiraceae	Caproicibacterium	Bacteria;Bacillati;Bacillota;Clostridia;Eubacteriales;Oscillospiraceae;Caproicibacterium;Caproicibacterium amylolyticum
Caproicibacterium argilliputei	0	0	0	0	0	0	0	0	0	0	0	0	0	0	0	0	0	0	0	0	0	0	0	0	0	0	32	19	23	19	16	0	0	31	32	172	Bacteria	Bacillati	Bacillota	Clostridia	Eubacteriales	Oscillospiraceae	Caproicibacterium	Bacteria;Bacillati;Bacillota;Clostridia;Eubacteriales;Oscillospiraceae;Caproicibacterium;Caproicibacterium argilliputei
Caproicibacterium lactatifermentans	0	0	0	0	0	0	0	0	0	0	0	0	0	0	0	0	0	0	0	0	0	0	0	0	0	0	0	0	0	0	0	0	0	12	0	12	Bacteria	Bacillati	Bacillota	Clostridia	Eubacteriales	Oscillospiraceae	Caproicibacterium	Bacteria;Bacillati;Bacillota;Clostridia;Eubacteriales;Oscillospiraceae;Caproicibacterium;Caproicibacterium lactatifermentans
Dysosmobacter welbionis	85	52	0	245	82	83	69	140	126	50	60	0	41	55	230	84	87	62	0	0	97	78	121	54	41	549	913	391	917	700	481	377	674	1053	1009	9006	Bacteria	Bacillati	Bacillota	Clostridia	Eubacteriales	Oscillospiraceae	Dysosmobacter	Bacteria;Bacillati;Bacillota;Clostridia;Eubacteriales;Oscillospiraceae;Dysosmobacter;Dysosmobacter welbionis
Ethanoligenens harbinense	0	0	0	0	0	0	0	0	0	0	0	0	0	0	0	0	0	0	0	0	0	0	0	0	0	17	27	16	21	16	12	0	11	45	37	202	Bacteria	Bacillati	Bacillota	Clostridia	Eubacteriales	Oscillospiraceae	Ethanoligenens	Bacteria;Bacillati;Bacillota;Clostridia;Eubacteriales;Oscillospiraceae;Ethanoligenens;Ethanoligenens harbinense
Faecalibacterium duncaniae	127	100	0	60	56	97	24	625	73	43	145	0	0	111	93	37	50	74	28	67	128	67	85	80	64	293	797	359	537	507	522	366	740	713	478	7546	Bacteria	Bacillati	Bacillota	Clostridia	Eubacteriales	Oscillospiraceae	Faecalibacterium	Bacteria;Bacillati;Bacillota;Clostridia;Eubacteriales;Oscillospiraceae;Faecalibacterium;Faecalibacterium duncaniae
Faecalibacterium prausnitzii	740	1279	0	449	552	879	196	1920	482	731	2203	0	740	2099	1616	543	135	450	670	375	681	519	1574	2075	660	3836	11816	4967	8071	9953	12007	8518	15186	11026	8375	115323	Bacteria	Bacillati	Bacillota	Clostridia	Eubacteriales	Oscillospiraceae	Faecalibacterium	Bacteria;Bacillati;Bacillota;Clostridia;Eubacteriales;Oscillospiraceae;Faecalibacterium;Faecalibacterium prausnitzii
Faecalibacterium sp. I2-3-92	47	58	0	0	0	52	0	362	33	0	102	0	0	34	28	0	0	43	0	45	51	25	47	79	25	125	528	194	292	231	293	179	413	352	228	3866	Bacteria	Bacillati	Bacillota	Clostridia	Eubacteriales	Oscillospiraceae	Faecalibacterium	Bacteria;Bacillati;Bacillota;Clostridia;Eubacteriales;Oscillospiraceae;Faecalibacterium;Faecalibacterium sp. I2-3-92
Faecalibacterium sp. I3-3-33	18	28	0	18	0	42	0	49	26	37	65	0	45	93	45	27	0	26	0	21	38	0	88	89	11	218	670	310	525	290	299	200	372	640	512	4802	Bacteria	Bacillati	Bacillota	Clostridia	Eubacteriales	Oscillospiraceae	Faecalibacterium	Bacteria;Bacillati;Bacillota;Clostridia;Eubacteriales;Oscillospiraceae;Faecalibacterium;Faecalibacterium sp. I3-3-33
Faecalibacterium sp. I3-3-89	36	93	0	33	16	17	27	53	26	22	349	0	13	91	53	35	0	12	21	0	20	0	90	60	17	101	237	101	199	306	364	274	422	207	217	3512	Bacteria	Bacillati	Bacillota	Clostridia	Eubacteriales	Oscillospiraceae	Faecalibacterium	Bacteria;Bacillati;Bacillota;Clostridia;Eubacteriales;Oscillospiraceae;Faecalibacterium;Faecalibacterium sp. I3-3-89
Faecalibacterium sp. I4-1-79	37	21	0	26	17	41	75	61	65	34	179	0	60	128	91	43	0	58	0	26	28	17	189	132	0	274	884	385	587	338	351	244	507	760	667	6325	Bacteria	Bacillati	Bacillota	Clostridia	Eubacteriales	Oscillospiraceae	Faecalibacterium	Bacteria;Bacillati;Bacillota;Clostridia;Eubacteriales;Oscillospiraceae;Faecalibacterium;Faecalibacterium sp. I4-1-79
Faecalibacterium sp. I4-3-84	55	44	0	0	39	30	0	119	74	21	145	0	27	131	88	29	0	0	19	0	55	33	100	81	32	176	312	156	240	2477	3166	2279	4077	277	281	14563	Bacteria	Bacillati	Bacillota	Clostridia	Eubacteriales	Oscillospiraceae	Faecalibacterium	Bacteria;Bacillati;Bacillota;Clostridia;Eubacteriales;Oscillospiraceae;Faecalibacterium;Faecalibacterium sp. I4-3-84
Faecalibacterium sp. IP-1-18	48	0	0	62	0	70	0	0	83	44	150	0	78	78	67	0	0	0	38	0	0	0	42	108	0	625	1961	740	1203	359	372	263	525	1732	1364	10012	Bacteria	Bacillati	Bacillota	Clostridia	Eubacteriales	Oscillospiraceae	Faecalibacterium	Bacteria;Bacillati;Bacillota;Clostridia;Eubacteriales;Oscillospiraceae;Faecalibacterium;Faecalibacterium sp. IP-1-18
Faecalibacterium sp. IP-3-29	37	24	0	30	24	66	0	241	29	0	76	0	0	67	25	0	0	0	0	31	53	25	38	36	32	160	463	188	246	346	387	210	551	372	269	4026	Bacteria	Bacillati	Bacillota	Clostridia	Eubacteriales	Oscillospiraceae	Faecalibacterium	Bacteria;Bacillati;Bacillota;Clostridia;Eubacteriales;Oscillospiraceae;Faecalibacterium;Faecalibacterium sp. IP-3-29
Faecalibacterium sp. i21-0019-B1	0	64	0	0	56	35	73	146	52	24	128	0	0	165	115	63	0	37	0	32	54	54	67	59	43	251	332	125	258	3668	4438	3099	5923	384	305	20050	Bacteria	Bacillati	Bacillota	Clostridia	Eubacteriales	Oscillospiraceae	Faecalibacterium	Bacteria;Bacillati;Bacillota;Clostridia;Eubacteriales;Oscillospiraceae;Faecalibacterium;Faecalibacterium sp. i21-0019-B1
Faecalibacterium sp. i25-0019-C1	0	42	0	0	71	0	0	143	0	0	87	0	0	182	23	0	0	0	0	0	0	49	0	58	26	116	337	173	242	4127	5337	3535	6671	300	227	21746	Bacteria	Bacillati	Bacillota	Clostridia	Eubacteriales	Oscillospiraceae	Faecalibacterium	Bacteria;Bacillati;Bacillota;Clostridia;Eubacteriales;Oscillospiraceae;Faecalibacterium;Faecalibacterium sp. i25-0019-C1
Faecalibacterium taiwanense	52	115	0	58	140	87	82	221	144	58	197	0	39	312	138	92	0	28	22	41	125	80	67	71	50	452	726	336	517	6962	8812	5597	11171	687	579	38058	Bacteria	Bacillati	Bacillota	Clostridia	Eubacteriales	Oscillospiraceae	Faecalibacterium	Bacteria;Bacillati;Bacillota;Clostridia;Eubacteriales;Oscillospiraceae;Faecalibacterium;Faecalibacterium taiwanense
Faecalibacterium wellingii	31	47	0	0	37	0	31	64	14	14	88	0	14	42	68	19	0	0	54	0	19	13	31	43	0	56	162	53	109	470	602	440	766	99	70	3456	Bacteria	Bacillati	Bacillota	Clostridia	Eubacteriales	Oscillospiraceae	Faecalibacterium	Bacteria;Bacillati;Bacillota;Clostridia;Eubacteriales;Oscillospiraceae;Faecalibacterium;Faecalibacterium wellingii
Flavonifractor plautii	24	25	40	292	39	24	31	148	62	25	46	0	43	87	87	42	33	46	21	22	21	38	42	37	22	238	503	263	469	1521	1176	854	1438	520	593	8872	Bacteria	Bacillati	Bacillota	Clostridia	Eubacteriales	Oscillospiraceae	Flavonifractor	Bacteria;Bacillati;Bacillota;Clostridia;Eubacteriales;Oscillospiraceae;Flavonifractor;Flavonifractor plautii
Lawsonibacter asaccharolyticus	0	11	0	301	25	21	52	67	21	24	35	0	17	68	54	23	14	19	13	13	34	39	34	38	34	89	188	90	201	470	359	240	439	236	214	3483	Bacteria	Bacillati	Bacillota	Clostridia	Eubacteriales	Oscillospiraceae	Lawsonibacter	Bacteria;Bacillati;Bacillota;Clostridia;Eubacteriales;Oscillospiraceae;Lawsonibacter;Lawsonibacter asaccharolyticus
Mageeibacillus indolicus	0	0	0	0	0	0	0	0	0	0	0	0	0	0	0	0	0	0	0	0	0	0	0	0	0	11	29	14	20	0	0	0	0	22	20	116	Bacteria	Bacillati	Bacillota	Clostridia	Eubacteriales	Oscillospiraceae	Mageeibacillus	Bacteria;Bacillati;Bacillota;Clostridia;Eubacteriales;Oscillospiraceae;Mageeibacillus;Mageeibacillus indolicus
Oscillibacter hominis	11	11	0	39	11	0	18	0	45	18	14	0	18	19	59	56	22	39	0	0	20	17	22	30	20	124	274	139	286	147	136	110	162	312	354	2533	Bacteria	Bacillati	Bacillota	Clostridia	Eubacteriales	Oscillospiraceae	Oscillibacter	Bacteria;Bacillati;Bacillota;Clostridia;Eubacteriales;Oscillospiraceae;Oscillibacter;Oscillibacter hominis
Oscillibacter sp. PEA192	0	43	0	323	0	62	35	131	70	28	62	0	36	52	136	50	0	58	0	48	87	51	30	0	35	450	780	397	705	813	649	426	738	752	818	7865	Bacteria	Bacillati	Bacillota	Clostridia	Eubacteriales	Oscillospiraceae	Oscillibacter	Bacteria;Bacillati;Bacillota;Clostridia;Eubacteriales;Oscillospiraceae;Oscillibacter;Oscillibacter sp. PEA192
Paludicola sp. MB14-C6	0	0	0	0	0	0	0	0	0	0	0	0	0	0	0	0	0	0	0	0	0	0	0	0	0	10	0	0	10	0	0	0	0	0	0	20	Bacteria	Bacillati	Bacillota	Clostridia	Eubacteriales	Oscillospiraceae	Paludihabitans	Bacteria;Bacillati;Bacillota;Clostridia;Eubacteriales;Oscillospiraceae;Paludihabitans;Paludicola sp. MB14-C6
Petroclostridium sp. X23	0	0	0	0	0	0	0	0	0	0	0	0	0	0	0	0	0	0	0	0	0	0	0	0	0	0	0	0	0	0	0	0	0	0	10	10	Bacteria	Bacillati	Bacillota	Clostridia	Eubacteriales	Oscillospiraceae	Petroclostridium	Bacteria;Bacillati;Bacillota;Clostridia;Eubacteriales;Oscillospiraceae;Petroclostridium;Petroclostridium sp. X23
Pseudoflavonifractor gallinarum	0	0	0	20	0	0	0	0	0	0	0	0	0	18	40	20	13	15	0	0	0	16	0	10	11	79	184	88	151	120	87	55	84	163	188	1362	Bacteria	Bacillati	Bacillota	Clostridia	Eubacteriales	Oscillospiraceae	Pseudoflavonifractor	Bacteria;Bacillati;Bacillota;Clostridia;Eubacteriales;Oscillospiraceae;Pseudoflavonifractor;Pseudoflavonifractor gallinarum
Pusillibacter faecalis	11	17	0	75	0	10	27	40	50	0	20	0	12	37	48	32	14	38	0	11	13	30	23	23	24	134	260	114	263	187	174	133	197	281	316	2614	Bacteria	Bacillati	Bacillota	Clostridia	Eubacteriales	Oscillospiraceae	Pusillibacter	Bacteria;Bacillati;Bacillota;Clostridia;Eubacteriales;Oscillospiraceae;Pusillibacter;Pusillibacter faecalis
Ruminococcus albus	0	0	0	0	0	0	0	0	0	0	0	0	0	0	0	0	0	0	0	0	0	0	0	0	0	14	47	11	42	22	18	15	24	32	25	250	Bacteria	Bacillati	Bacillota	Clostridia	Eubacteriales	Oscillospiraceae	Ruminococcus	Bacteria;Bacillati;Bacillota;Clostridia;Eubacteriales;Oscillospiraceae;Ruminococcus;Ruminococcus albus
Ruminococcus bicirculans (ex Wegman et al. 2014)	0	0	0	24	97	42	0	0	0	0	99	0	29	442	14	17	22	118	123	0	362	0	15	36	0	48	136	68	103	36	35	33	30	116	85	2130	Bacteria	Bacillati	Bacillota	Clostridia	Eubacteriales	Oscillospiraceae	Ruminococcus	Bacteria;Bacillati;Bacillota;Clostridia;Eubacteriales;Oscillospiraceae;Ruminococcus;Ruminococcus bicirculans (ex Wegman et al. 2014)
Ruminococcus bovis	0	0	0	16	0	0	0	0	0	0	0	0	0	0	51	0	0	0	0	0	0	0	0	11	0	0	11	0	0	63	95	52	61	12	10	382	Bacteria	Bacillati	Bacillota	Clostridia	Eubacteriales	Oscillospiraceae	Ruminococcus	Bacteria;Bacillati;Bacillota;Clostridia;Eubacteriales;Oscillospiraceae;Ruminococcus;Ruminococcus bovis
Ruminococcus champanellensis	11	15	0	0	0	0	0	0	0	0	11	0	0	17	31	0	0	0	0	0	0	0	0	16	0	143	241	126	249	45	44	23	50	252	276	1550	Bacteria	Bacillati	Bacillota	Clostridia	Eubacteriales	Oscillospiraceae	Ruminococcus	Bacteria;Bacillati;Bacillota;Clostridia;Eubacteriales;Oscillospiraceae;Ruminococcus;Ruminococcus champanellensis
Ruminococcus gauvreauii	0	0	0	0	0	0	0	0	0	0	0	0	0	0	0	0	0	0	0	0	0	0	0	0	0	0	0	0	0	0	0	0	0	13	14	27	Bacteria	Bacillati	Bacillota	Clostridia	Eubacteriales	Oscillospiraceae	Ruminococcus	Bacteria;Bacillati;Bacillota;Clostridia;Eubacteriales;Oscillospiraceae;Ruminococcus;Ruminococcus gauvreauii
Ruminococcus sp. FMBCY1	0	0	0	0	0	0	0	0	0	0	0	0	0	0	0	0	0	0	0	0	0	0	0	0	0	0	1387	0	0	0	0	0	0	0	0	1387	Bacteria	Bacillati	Bacillota	Clostridia	Eubacteriales	Oscillospiraceae	Ruminococcus	Bacteria;Bacillati;Bacillota;Clostridia;Eubacteriales;Oscillospiraceae;Ruminococcus;Ruminococcus sp. FMBCY1
Ruminococcus sp. SR1/5	33	46	84	33	0	51	33	169	89	26	121	63	50	139	30	34	63	21	17	0	60	29	94	76	28	266	330	170	162	0	17	0	20	283	284	2921	Bacteria	Bacillati	Bacillota	Clostridia	Eubacteriales	Oscillospiraceae	Ruminococcus	Bacteria;Bacillati;Bacillota;Clostridia;Eubacteriales;Oscillospiraceae;Ruminococcus;Ruminococcus sp. SR1/5
Ruthenibacterium lactatiformans	25	30	0	35	50	30	57	21	71	49	38	0	13	12	59	44	0	45	0	11	52	24	0	0	0	273	373	187	356	497	369	294	546	372	488	4421	Bacteria	Bacillati	Bacillota	Clostridia	Eubacteriales	Oscillospiraceae	Ruthenibacterium	Bacteria;Bacillati;Bacillota;Clostridia;Eubacteriales;Oscillospiraceae;Ruthenibacterium;Ruthenibacterium lactatiformans
Ruthenibacterium sp. TH_2024_36131	0	0	0	42	0	0	14	0	0	0	0	0	0	16	25	21	17	0	0	0	0	0	0	0	12	112	209	69	161	151	131	72	139	187	226	1604	Bacteria	Bacillati	Bacillota	Clostridia	Eubacteriales	Oscillospiraceae	Ruthenibacterium	Bacteria;Bacillati;Bacillota;Clostridia;Eubacteriales;Oscillospiraceae;Ruthenibacterium;Ruthenibacterium sp. TH_2024_36131
Solibaculum mannosilyticum	0	0	0	0	0	0	0	13	0	0	0	0	0	24	15	0	0	0	0	0	0	0	0	0	0	33	74	46	67	73	65	32	92	74	63	671	Bacteria	Bacillati	Bacillota	Clostridia	Eubacteriales	Oscillospiraceae	Solibaculum	Bacteria;Bacillati;Bacillota;Clostridia;Eubacteriales;Oscillospiraceae;Solibaculum;Solibaculum mannosilyticum
Subdoligranulum variabile	24	0	0	30	21	30	18	68	28	0	41	0	0	100	43	33	22	0	0	0	14	14	26	40	19	122	258	116	175	206	127	103	161	276	215	2330	Bacteria	Bacillati	Bacillota	Clostridia	Eubacteriales	Oscillospiraceae	Subdoligranulum	Bacteria;Bacillati;Bacillota;Clostridia;Eubacteriales;Oscillospiraceae;Subdoligranulum;Subdoligranulum variabile
Subdoligranulum_uncultured	21	0	0	14	27	17	0	33	0	0	44	0	0	126	45	35	0	0	14	0	0	21	19	50	13	88	200	117	191	213	159	110	145	186	197	2085	Bacteria	Bacillati	Bacillota	Clostridia	Eubacteriales	Oscillospiraceae	Subdoligranulum	Bacteria;Bacillati;Bacillota;Clostridia;Eubacteriales;Oscillospiraceae;Subdoligranulum;Subdoligranulum_uncultured
Thermocaproicibacter melissae	0	0	0	0	0	0	0	0	0	0	0	0	0	0	0	0	0	0	0	0	0	0	0	0	0	0	12	10	14	0	0	0	0	11	14	61	Bacteria	Bacillati	Bacillota	Clostridia	Eubacteriales	Oscillospiraceae	Thermocaproicibacter	Bacteria;Bacillati;Bacillota;Clostridia;Eubacteriales;Oscillospiraceae;Thermocaproicibacter;Thermocaproicibacter melissae
Vescimonas coprocola	94	60	0	23	120	129	107	54	268	104	83	0	29	112	600	159	92	214	13	64	106	104	173	53	89	955	1762	933	1607	575	354	283	453	1950	2015	13737	Bacteria	Bacillati	Bacillota	Clostridia	Eubacteriales	Oscillospiraceae	Vescimonas	Bacteria;Bacillati;Bacillota;Clostridia;Eubacteriales;Oscillospiraceae;Vescimonas;Vescimonas coprocola
Vescimonas fastidiosa	56	44	0	22	65	21	335	0	186	69	18	0	57	20	418	133	76	149	14	43	54	63	89	38	67	581	995	541	1044	418	265	223	331	1096	1241	8772	Bacteria	Bacillati	Bacillota	Clostridia	Eubacteriales	Oscillospiraceae	Vescimonas	Bacteria;Bacillati;Bacillota;Clostridia;Eubacteriales;Oscillospiraceae;Vescimonas;Vescimonas fastidiosa
Agathobacter rectalis	105	311	164	83	356	247	379	1435	63	72	124	17	87	1357	53	48	16	366	57	236	789	293	266	1172	241	343	648	347	457	605	818	565	799	570	503	13992	Bacteria	Bacillati	Bacillota	Clostridia	Lachnospirales	Lachnospiraceae	Agathobacter	Bacteria;Bacillati;Bacillota;Clostridia;Lachnospirales;Lachnospiraceae;Agathobacter;Agathobacter rectalis
Anaerobutyricum hallii	70	173	38	123	121	56	91	349	76	58	152	17	49	578	208	90	95	62	90	70	145	147	209	115	95	458	747	267	314	67	104	51	81	525	486	6377	Bacteria	Bacillati	Bacillota	Clostridia	Lachnospirales	Lachnospiraceae	Anaerobutyricum	Bacteria;Bacillati;Bacillota;Clostridia;Lachnospirales;Lachnospiraceae;Anaerobutyricum;Anaerobutyricum hallii
Anaerocolumna cellulosilytica	0	0	0	0	0	0	0	0	0	0	0	0	0	0	0	0	0	0	0	0	0	0	0	0	0	0	11	0	0	0	0	0	0	0	0	11	Bacteria	Bacillati	Bacillota	Clostridia	Lachnospirales	Lachnospiraceae	Anaerocolumna	Bacteria;Bacillati;Bacillota;Clostridia;Lachnospirales;Lachnospiraceae;Anaerocolumna;Anaerocolumna cellulosilytica
Anaerocolumna sedimenticola	0	0	0	0	0	0	0	0	0	0	0	0	0	0	0	0	0	0	0	0	0	0	0	0	0	0	0	0	10	0	0	0	0	0	16	26	Bacteria	Bacillati	Bacillota	Clostridia	Lachnospirales	Lachnospiraceae	Anaerocolumna	Bacteria;Bacillati;Bacillota;Clostridia;Lachnospirales;Lachnospiraceae;Anaerocolumna;Anaerocolumna sedimenticola
Anaerocolumna sp. MB42-C2	0	0	0	0	0	0	0	0	0	0	0	0	0	0	0	0	0	0	0	0	0	0	0	0	0	0	12	0	0	0	0	0	0	0	0	12	Bacteria	Bacillati	Bacillota	Clostridia	Lachnospirales	Lachnospiraceae	Anaerocolumna	Bacteria;Bacillati;Bacillota;Clostridia;Lachnospirales;Lachnospiraceae;Anaerocolumna;Anaerocolumna sp. MB42-C2
Anaerostipes caccae	0	0	0	0	0	0	0	0	0	0	0	0	0	0	0	0	0	0	0	0	0	0	0	0	0	0	0	0	0	0	0	0	0	0	13	13	Bacteria	Bacillati	Bacillota	Clostridia	Lachnospirales	Lachnospiraceae	Anaerostipes	Bacteria;Bacillati;Bacillota;Clostridia;Lachnospirales;Lachnospiraceae;Anaerostipes;Anaerostipes caccae
Anaerostipes hadrus	45	76	35	24	58	34	59	637	0	0	42	39	10	603	56	17	206	11	71	10	57	82	41	55	22	242	498	220	193	15	28	19	18	363	256	4142	Bacteria	Bacillati	Bacillota	Clostridia	Lachnospirales	Lachnospiraceae	Anaerostipes	Bacteria;Bacillati;Bacillota;Clostridia;Lachnospirales;Lachnospiraceae;Anaerostipes;Anaerostipes hadrus
Anaerostipes sp. PC18	0	0	0	0	0	0	0	0	0	0	0	0	0	0	0	0	0	0	0	0	0	0	0	0	0	0	0	0	0	0	0	0	0	15	0	15	Bacteria	Bacillati	Bacillota	Clostridia	Lachnospirales	Lachnospiraceae	Anaerostipes	Bacteria;Bacillati;Bacillota;Clostridia;Lachnospirales;Lachnospiraceae;Anaerostipes;Anaerostipes sp. PC18
Blautia argi	0	0	0	0	0	0	0	0	0	0	0	0	0	20	0	0	0	0	0	0	0	0	0	0	0	0	30	0	21	20	23	16	21	15	21	187	Bacteria	Bacillati	Bacillota	Clostridia	Lachnospirales	Lachnospiraceae	Blautia	Bacteria;Bacillati;Bacillota;Clostridia;Lachnospirales;Lachnospiraceae;Blautia;Blautia argi
Blautia coccoides	0	31	0	0	0	0	0	50	0	0	0	0	0	45	0	0	0	0	0	0	0	0	0	0	0	65	70	56	83	45	43	33	44	70	83	718	Bacteria	Bacillati	Bacillota	Clostridia	Lachnospirales	Lachnospiraceae	Blautia	Bacteria;Bacillati;Bacillota;Clostridia;Lachnospirales;Lachnospiraceae;Blautia;Blautia coccoides
Blautia hansenii	0	0	196	0	0	0	0	0	0	0	0	0	0	18	0	0	0	0	0	0	0	0	0	0	0	17	37	16	28	20	15	12	26	32	38	455	Bacteria	Bacillati	Bacillota	Clostridia	Lachnospirales	Lachnospiraceae	Blautia	Bacteria;Bacillati;Bacillota;Clostridia;Lachnospirales;Lachnospiraceae;Blautia;Blautia hansenii
Blautia hydrogenotrophica	0	14	0	0	0	0	0	116	0	0	0	0	0	24	0	99	0	0	0	13	0	14	0	0	0	26	46	47	48	75	84	83	71	58	81	899	Bacteria	Bacillati	Bacillota	Clostridia	Lachnospirales	Lachnospiraceae	Blautia	Bacteria;Bacillati;Bacillota;Clostridia;Lachnospirales;Lachnospiraceae;Blautia;Blautia hydrogenotrophica
Blautia liquoris	0	0	0	0	0	0	0	0	0	0	0	0	0	0	0	0	0	0	0	0	0	0	0	0	0	0	18	0	12	0	0	0	0	11	10	51	Bacteria	Bacillati	Bacillota	Clostridia	Lachnospirales	Lachnospiraceae	Blautia	Bacteria;Bacillati;Bacillota;Clostridia;Lachnospirales;Lachnospiraceae;Blautia;Blautia liquoris
Blautia luti	36	62	16	0	0	0	27	50	29	27	161	0	0	118	48	40	20	26	19	29	30	75	76	56	36	296	420	223	272	123	133	90	145	418	278	3379	Bacteria	Bacillati	Bacillota	Clostridia	Lachnospirales	Lachnospiraceae	Blautia	Bacteria;Bacillati;Bacillota;Clostridia;Lachnospirales;Lachnospiraceae;Blautia;Blautia luti
Blautia obeum	102	354	17	23	126	140	69	601	66	74	128	213	48	300	224	140	206	43	66	38	301	108	360	213	290	2188	2851	1410	1615	352	358	220	348	2549	2435	18576	Bacteria	Bacillati	Bacillota	Clostridia	Lachnospirales	Lachnospiraceae	Blautia	Bacteria;Bacillati;Bacillota;Clostridia;Lachnospirales;Lachnospiraceae;Blautia;Blautia obeum
Blautia parvula	0	0	0	0	0	0	0	12	0	0	0	0	0	11	0	0	0	0	0	0	0	0	0	0	0	0	21	12	16	0	0	0	10	20	0	102	Bacteria	Bacillati	Bacillota	Clostridia	Lachnospirales	Lachnospiraceae	Blautia	Bacteria;Bacillati;Bacillota;Clostridia;Lachnospirales;Lachnospiraceae;Blautia;Blautia parvula
Blautia producta	0	0	0	0	0	0	0	0	0	0	0	0	0	0	0	0	0	0	0	0	0	0	0	0	0	0	0	0	0	61	59	40	78	26	0	264	Bacteria	Bacillati	Bacillota	Clostridia	Lachnospirales	Lachnospiraceae	Blautia	Bacteria;Bacillati;Bacillota;Clostridia;Lachnospirales;Lachnospiraceae;Blautia;Blautia producta
Blautia pseudococcoides	0	0	0	0	0	0	0	0	0	0	0	0	0	10	0	0	0	0	0	0	0	0	0	0	0	15	18	16	16	11	19	0	18	14	23	160	Bacteria	Bacillati	Bacillota	Clostridia	Lachnospirales	Lachnospiraceae	Blautia	Bacteria;Bacillati;Bacillota;Clostridia;Lachnospirales;Lachnospiraceae;Blautia;Blautia pseudococcoides
Blautia sp. SC05B48	15	86	48	0	0	40	0	113	24	0	87	54	30	256	28	69	59	44	32	38	92	36	74	96	38	258	343	151	202	52	58	33	56	261	274	3047	Bacteria	Bacillati	Bacillota	Clostridia	Lachnospirales	Lachnospiraceae	Blautia	Bacteria;Bacillati;Bacillota;Clostridia;Lachnospirales;Lachnospiraceae;Blautia;Blautia sp. SC05B48
Blautia wexlerae	597	1189	332	76	87	309	240	1649	217	124	593	125	78	2059	208	235	84	260	361	281	227	850	366	308	281	2698	5402	2949	3021	4436	5517	3562	5288	5558	3766	53333	Bacteria	Bacillati	Bacillota	Clostridia	Lachnospirales	Lachnospiraceae	Blautia	Bacteria;Bacillati;Bacillota;Clostridia;Lachnospirales;Lachnospiraceae;Blautia;Blautia wexlerae
Butyrivibrio fibrisolvens	0	0	0	0	0	0	0	0	0	0	0	0	0	11	0	0	0	0	0	0	0	0	0	0	0	11	16	0	23	0	13	0	0	18	16	108	Bacteria	Bacillati	Bacillota	Clostridia	Lachnospirales	Lachnospiraceae	Butyrivibrio	Bacteria;Bacillati;Bacillota;Clostridia;Lachnospirales;Lachnospiraceae;Butyrivibrio;Butyrivibrio fibrisolvens
Chordicoccus furentiruminis	0	0	0	0	0	0	0	0	0	0	0	0	0	0	13	0	0	0	0	0	0	0	0	0	0	15	30	13	28	0	0	0	0	27	19	145	Bacteria	Bacillati	Bacillota	Clostridia	Lachnospirales	Lachnospiraceae	Chordicoccus	Bacteria;Bacillati;Bacillota;Clostridia;Lachnospirales;Lachnospiraceae;Chordicoccus;Chordicoccus furentiruminis
Claveliimonas bilis	0	0	0	13	0	0	0	0	0	0	0	0	0	0	0	0	0	0	0	0	0	0	0	0	0	18	37	14	22	40	61	28	52	24	28	337	Bacteria	Bacillati	Bacillota	Clostridia	Lachnospirales	Lachnospiraceae	Claveliimonas	Bacteria;Bacillati;Bacillota;Clostridia;Lachnospirales;Lachnospiraceae;Claveliimonas;Claveliimonas bilis
Coprococcus catus	126	26	10	0	45	13	22	0	73	58	44	0	0	88	39	91	20	14	15	27	85	37	80	43	32	202	269	115	171	165	180	139	193	252	193	2867	Bacteria	Bacillati	Bacillota	Clostridia	Lachnospirales	Lachnospiraceae	Coprococcus	Bacteria;Bacillati;Bacillota;Clostridia;Lachnospirales;Lachnospiraceae;Coprococcus;Coprococcus catus
Coprococcus comes	84	204	55	0	194	88	31	1053	44	18	251	41	43	817	100	700	62	134	0	49	615	540	178	743	53	265	1631	249	934	16	30	0	17	577	1027	10843	Bacteria	Bacillati	Bacillota	Clostridia	Lachnospirales	Lachnospiraceae	Coprococcus	Bacteria;Bacillati;Bacillota;Clostridia;Lachnospirales;Lachnospiraceae;Coprococcus;Coprococcus comes
Coprococcus eutactus	369	0	0	0	0	0	0	28	0	0	0	0	0	109	0	20	0	0	48	0	17	17	174	76	12	988	2726	1602	2146	21	35	23	22	2396	2068	12897	Bacteria	Bacillati	Bacillota	Clostridia	Lachnospirales	Lachnospiraceae	Coprococcus	Bacteria;Bacillati;Bacillota;Clostridia;Lachnospirales;Lachnospiraceae;Coprococcus;Coprococcus eutactus
Coprococcus sp. ART55/1	14	0	0	0	30	0	0	14	0	0	20	0	0	0	0	194	52	0	489	0	330	128	22	10	159	491	1630	848	1376	46	22	24	38	1400	1021	8358	Bacteria	Bacillati	Bacillota	Clostridia	Lachnospirales	Lachnospiraceae	Coprococcus	Bacteria;Bacillati;Bacillota;Clostridia;Lachnospirales;Lachnospiraceae;Coprococcus;Coprococcus sp. ART55/1
Dorea formicigenerans	65	81	70	17	30	45	42	177	34	15	51	12	26	91	59	28	36	56	15	32	36	36	112	77	22	213	450	169	156	35	38	23	46	353	279	3027	Bacteria	Bacillati	Bacillota	Clostridia	Lachnospirales	Lachnospiraceae	Dorea	Bacteria;Bacillati;Bacillota;Clostridia;Lachnospirales;Lachnospiraceae;Dorea;Dorea formicigenerans
Dorea longicatena	77	408	268	12	40	148	47	572	99	58	371	135	58	400	142	256	58	132	37	78	206	212	105	470	73	575	782	297	324	100	133	98	158	577	437	7943	Bacteria	Bacillati	Bacillota	Clostridia	Lachnospirales	Lachnospiraceae	Dorea	Bacteria;Bacillati;Bacillota;Clostridia;Lachnospirales;Lachnospiraceae;Dorea;Dorea longicatena
Eisenbergiella porci	0	0	0	0	0	0	0	0	13	20	10	0	0	0	26	16	0	18	0	0	37	14	0	0	0	191	230	121	192	192	174	129	211	197	261	2052	Bacteria	Bacillati	Bacillota	Clostridia	Lachnospirales	Lachnospiraceae	Eisenbergiella	Bacteria;Bacillati;Bacillota;Clostridia;Lachnospirales;Lachnospiraceae;Eisenbergiella;Eisenbergiella porci
Enterocloster asparagiformis	0	0	0	17	21	0	15	17	10	0	0	0	12	16	16	0	0	0	0	0	10	0	22	10	0	101	183	94	159	202	178	116	193	212	193	1797	Bacteria	Bacillati	Bacillota	Clostridia	Lachnospirales	Lachnospiraceae	Enterocloster	Bacteria;Bacillati;Bacillota;Clostridia;Lachnospirales;Lachnospiraceae;Enterocloster;Enterocloster asparagiformis
Enterocloster bolteae	0	0	27	22	0	0	0	44	0	0	0	0	18	18	16	0	0	0	10	0	26	0	0	0	0	58	99	54	79	2972	2417	1721	2878	91	108	10658	Bacteria	Bacillati	Bacillota	Clostridia	Lachnospirales	Lachnospiraceae	Enterocloster	Bacteria;Bacillati;Bacillota;Clostridia;Lachnospirales;Lachnospiraceae;Enterocloster;Enterocloster bolteae
Enterocloster clostridioformis	0	26	0	15	0	0	0	0	0	0	14	0	0	39	26	0	0	0	0	0	0	0	0	11	0	46	84	31	68	68	66	63	83	78	78	796	Bacteria	Bacillati	Bacillota	Clostridia	Lachnospirales	Lachnospiraceae	Enterocloster	Bacteria;Bacillati;Bacillota;Clostridia;Lachnospirales;Lachnospiraceae;Enterocloster;Enterocloster clostridioformis
Eshraghiella crossota	325	0	0	0	0	0	0	0	1584	121	0	0	0	13	580	18	0	35	13	0	0	0	14	402	0	38	70	35	50	35	42	24	34	74	72	3579	Bacteria	Bacillati	Bacillota	Clostridia	Lachnospirales	Lachnospiraceae	Eshraghiella	Bacteria;Bacillati;Bacillota;Clostridia;Lachnospirales;Lachnospiraceae;Eshraghiella;Eshraghiella crossota
Faecalimonas umbilicata	0	0	142	0	0	0	0	0	0	0	0	0	53	0	0	0	0	0	0	0	0	0	0	0	0	34	29	0	0	0	13	0	12	16	33	332	Bacteria	Bacillati	Bacillota	Clostridia	Lachnospirales	Lachnospiraceae	Faecalimonas	Bacteria;Bacillati;Bacillota;Clostridia;Lachnospirales;Lachnospiraceae;Faecalimonas;Faecalimonas umbilicata
Hungatella hathewayi	10	0	0	13	15	0	0	0	0	0	0	0	0	12	20	0	0	0	0	0	0	0	21	12	0	310	122	61	97	46	51	28	45	129	320	1312	Bacteria	Bacillati	Bacillota	Clostridia	Lachnospirales	Lachnospiraceae	Hungatella	Bacteria;Bacillati;Bacillota;Clostridia;Lachnospirales;Lachnospiraceae;Hungatella;Hungatella hathewayi
Kineothrix sp. IPX-CK	0	0	0	0	0	0	0	0	0	0	0	0	0	0	0	0	0	0	0	0	0	0	0	0	0	0	0	0	12	0	0	0	0	12	13	37	Bacteria	Bacillati	Bacillota	Clostridia	Lachnospirales	Lachnospiraceae	Kineothrix	Bacteria;Bacillati;Bacillota;Clostridia;Lachnospirales;Lachnospiraceae;Kineothrix;Kineothrix sp. IPX-CK
Kineothrix sp. MB12-C1	0	0	0	0	0	0	0	0	0	0	0	0	0	0	0	0	0	0	0	0	0	0	0	0	0	0	0	0	0	12	0	0	0	14	0	26	Bacteria	Bacillati	Bacillota	Clostridia	Lachnospirales	Lachnospiraceae	Kineothrix	Bacteria;Bacillati;Bacillota;Clostridia;Lachnospirales;Lachnospiraceae;Kineothrix;Kineothrix sp. MB12-C1
Lachnoanaerobaculum gingivalis	0	0	0	0	0	0	0	0	0	0	0	0	0	0	0	0	0	0	0	0	0	0	0	0	0	13	0	0	0	0	0	0	0	0	17	30	Bacteria	Bacillati	Bacillota	Clostridia	Lachnospirales	Lachnospiraceae	Lachnoanaerobaculum	Bacteria;Bacillati;Bacillota;Clostridia;Lachnospirales;Lachnospiraceae;Lachnoanaerobaculum;Lachnoanaerobaculum gingivalis
[Clostridium] hylemonae	0	0	0	0	0	0	0	0	0	0	0	0	0	0	0	0	0	0	0	0	0	0	0	0	0	13	30	11	18	13	13	10	0	20	45	173	Bacteria	Bacillati	Bacillota	Clostridia	Lachnospirales	Lachnospiraceae	Lachnoclostridium	Bacteria;Bacillati;Bacillota;Clostridia;Lachnospirales;Lachnospiraceae;Lachnoclostridium;[Clostridium] hylemonae
[Clostridium] scindens	12	18	0	0	13	0	0	107	12	0	15	0	0	47	22	0	0	10	0	0	11	0	22	13	0	166	207	72	121	167	185	103	183	221	216	1943	Bacteria	Bacillati	Bacillota	Clostridia	Lachnospirales	Lachnospiraceae	Lachnoclostridium	Bacteria;Bacillati;Bacillota;Clostridia;Lachnospirales;Lachnospiraceae;Lachnoclostridium;[Clostridium] scindens
[Clostridium] symbiosum	0	0	0	25	0	0	0	0	0	0	0	0	17	0	0	0	0	0	0	0	0	0	0	0	0	25	16	14	22	30	26	16	31	16	37	275	Bacteria	Bacillati	Bacillota	Clostridia	Lachnospirales	Lachnospiraceae	Lachnoclostridium	Bacteria;Bacillati;Bacillota;Clostridia;Lachnospirales;Lachnospiraceae;Lachnoclostridium;[Clostridium] symbiosum
Lachnospira eligens	37	48	0	0	17	27	84	0	37	42	92	0	17	67	37	12	58	14	26	17	132	12	85	62	103	157	432	193	207	70	86	61	60	357	411	3060	Bacteria	Bacillati	Bacillota	Clostridia	Lachnospirales	Lachnospiraceae	Lachnospira	Bacteria;Bacillati;Bacillota;Clostridia;Lachnospirales;Lachnospiraceae;Lachnospira;Lachnospira eligens
Lacrimispora saccharolytica	0	0	0	0	0	0	0	0	0	0	0	0	0	0	0	0	0	0	0	0	0	0	0	0	0	0	0	0	0	0	16	0	0	12	12	40	Bacteria	Bacillati	Bacillota	Clostridia	Lachnospirales	Lachnospiraceae	Lacrimispora	Bacteria;Bacillati;Bacillota;Clostridia;Lachnospirales;Lachnospiraceae;Lacrimispora;Lacrimispora saccharolytica
Lacrimispora sp. BS-2	0	0	0	0	0	0	0	0	0	0	0	0	0	0	0	0	0	0	0	0	0	0	0	0	0	0	0	0	10	0	0	0	0	12	13	35	Bacteria	Bacillati	Bacillota	Clostridia	Lachnospirales	Lachnospiraceae	Lacrimispora	Bacteria;Bacillati;Bacillota;Clostridia;Lachnospirales;Lachnospiraceae;Lacrimispora;Lacrimispora sp. BS-2
Lacrimispora sp. HJ-01	0	0	0	0	0	0	0	0	0	0	0	0	0	0	0	0	0	0	0	0	0	0	17	0	0	21	65	19	40	0	0	0	0	32	45	239	Bacteria	Bacillati	Bacillota	Clostridia	Lachnospirales	Lachnospiraceae	Lacrimispora	Bacteria;Bacillati;Bacillota;Clostridia;Lachnospirales;Lachnospiraceae;Lacrimispora;Lacrimispora sp. HJ-01
Lacrimispora sp. JR3	0	0	0	0	0	0	0	0	0	0	0	0	0	0	0	0	0	0	0	0	0	0	0	0	0	0	14	0	0	0	0	0	0	0	0	14	Bacteria	Bacillati	Bacillota	Clostridia	Lachnospirales	Lachnospiraceae	Lacrimispora	Bacteria;Bacillati;Bacillota;Clostridia;Lachnospirales;Lachnospiraceae;Lacrimispora;Lacrimispora sp. JR3
Lacrimispora xylanisolvens	0	0	0	0	0	0	0	0	0	0	0	0	0	0	0	0	0	0	0	0	0	0	0	0	0	0	11	0	0	0	0	0	0	14	11	36	Bacteria	Bacillati	Bacillota	Clostridia	Lachnospirales	Lachnospiraceae	Lacrimispora	Bacteria;Bacillati;Bacillota;Clostridia;Lachnospirales;Lachnospiraceae;Lacrimispora;Lacrimispora xylanisolvens
Lacrimispora xylanolytica	0	0	0	0	0	0	0	0	0	0	0	0	0	0	0	0	0	0	0	0	0	0	0	0	0	0	17	0	0	0	0	0	0	0	0	17	Bacteria	Bacillati	Bacillota	Clostridia	Lachnospirales	Lachnospiraceae	Lacrimispora	Bacteria;Bacillati;Bacillota;Clostridia;Lachnospirales;Lachnospiraceae;Lacrimispora;Lacrimispora xylanolytica
Marvinbryantia formatexigens	0	10	0	13	0	0	0	0	0	0	0	0	0	0	0	0	0	0	0	0	0	0	0	0	0	13	27	0	21	28	28	10	38	32	25	245	Bacteria	Bacillati	Bacillota	Clostridia	Lachnospirales	Lachnospiraceae	Marvinbryantia	Bacteria;Bacillati;Bacillota;Clostridia;Lachnospirales;Lachnospiraceae;Marvinbryantia;Marvinbryantia formatexigens
Mediterraneibacter glycyrrhizinilyticus	0	22	39	0	0	0	0	14	0	0	0	0	0	15	0	0	0	0	0	0	0	0	0	0	0	35	46	0	29	32	22	13	17	29	35	348	Bacteria	Bacillati	Bacillota	Clostridia	Lachnospirales	Lachnospiraceae	Mediterraneibacter	Bacteria;Bacillati;Bacillota;Clostridia;Lachnospirales;Lachnospiraceae;Mediterraneibacter;Mediterraneibacter glycyrrhizinilyticus
Mediterraneibacter gnavus	69	235	196	37	66	43	32	193	60	34	90	30	193	221	65	54	63	39	55	34	99	68	109	82	53	495	630	311	397	1663	2199	1756	2341	509	708	13229	Bacteria	Bacillati	Bacillota	Clostridia	Lachnospirales	Lachnospiraceae	Mediterraneibacter	Bacteria;Bacillati;Bacillota;Clostridia;Lachnospirales;Lachnospiraceae;Mediterraneibacter;Mediterraneibacter gnavus
[Ruminococcus] lactaris	0	240	0	0	28	0	0	21	0	0	86	0	0	153	14	15	11	0	15	21	0	0	138	121	0	48	97	45	89	15	12	11	17	86	107	1390	Bacteria	Bacillati	Bacillota	Clostridia	Lachnospirales	Lachnospiraceae	Mediterraneibacter	Bacteria;Bacillati;Bacillota;Clostridia;Lachnospirales;Lachnospiraceae;Mediterraneibacter;[Ruminococcus] lactaris
[Ruminococcus] torques	242	167	285	1090	147	25	182	421	219	23	202	18	18	266	17	58	16	118	21	53	138	127	93	151	79	1499	1641	785	969	803	698	490	766	1473	1769	15069	Bacteria	Bacillati	Bacillota	Clostridia	Lachnospirales	Lachnospiraceae	Mediterraneibacter	Bacteria;Bacillati;Bacillota;Clostridia;Lachnospirales;Lachnospiraceae;Mediterraneibacter;[Ruminococcus] torques
Novisyntrophococcus fermenticellae	0	0	0	0	0	0	0	0	0	0	0	0	0	0	0	0	0	0	0	0	0	0	0	0	0	0	19	0	15	0	0	0	0	17	16	67	Bacteria	Bacillati	Bacillota	Clostridia	Lachnospirales	Lachnospiraceae	Novisyntrophococcus	Bacteria;Bacillati;Bacillota;Clostridia;Lachnospirales;Lachnospiraceae;Novisyntrophococcus;Novisyntrophococcus fermenticellae
Pseudobutyrivibrio xylanivorans	0	0	0	0	0	0	0	0	0	0	0	0	0	0	0	0	0	0	0	0	0	0	0	0	0	0	11	0	0	0	0	10	0	0	0	21	Bacteria	Bacillati	Bacillota	Clostridia	Lachnospirales	Lachnospiraceae	Pseudobutyrivibrio	Bacteria;Bacillati;Bacillota;Clostridia;Lachnospirales;Lachnospiraceae;Pseudobutyrivibrio;Pseudobutyrivibrio xylanivorans
Qiania dongpingensis	0	0	0	0	0	0	0	0	0	0	0	0	0	10	0	0	0	0	0	0	0	0	0	0	0	11	23	13	36	10	13	0	11	25	32	184	Bacteria	Bacillati	Bacillota	Clostridia	Lachnospirales	Lachnospiraceae	Qiania	Bacteria;Bacillati;Bacillota;Clostridia;Lachnospirales;Lachnospiraceae;Qiania;Qiania dongpingensis
Roseburia faecis	162	179	0	0	21	312	13	1234	137	105	288	0	0	705	28	27	97	51	681	128	0	766	1317	1298	139	1193	4414	1765	2391	22	23	26	23	3750	2944	24239	Bacteria	Bacillati	Bacillota	Clostridia	Lachnospirales	Lachnospiraceae	Roseburia	Bacteria;Bacillati;Bacillota;Clostridia;Lachnospirales;Lachnospiraceae;Roseburia;Roseburia faecis
Roseburia hominis	28	69	0	0	0	29	18	29	29	0	34	0	122	53	50	24	20	17	20	66	22	14	203	55	39	152	234	107	179	321	260	172	320	219	272	3177	Bacteria	Bacillati	Bacillota	Clostridia	Lachnospirales	Lachnospiraceae	Roseburia	Bacteria;Bacillati;Bacillota;Clostridia;Lachnospirales;Lachnospiraceae;Roseburia;Roseburia hominis
Roseburia intestinalis	184	49	0	20	17	95	22	949	49	25	533	0	30	562	59	62	0	121	101	34	246	49	387	294	78	250	519	221	311	170	202	112	204	571	423	6949	Bacteria	Bacillati	Bacillota	Clostridia	Lachnospirales	Lachnospiraceae	Roseburia	Bacteria;Bacillati;Bacillota;Clostridia;Lachnospirales;Lachnospiraceae;Roseburia;Roseburia intestinalis
Roseburia rectibacter	13	14	0	0	0	0	0	18	0	0	0	0	0	18	0	0	0	0	0	0	0	0	17	18	0	23	76	46	46	0	16	11	14	59	63	452	Bacteria	Bacillati	Bacillota	Clostridia	Lachnospirales	Lachnospiraceae	Roseburia	Bacteria;Bacillati;Bacillota;Clostridia;Lachnospirales;Lachnospiraceae;Roseburia;Roseburia rectibacter
Roseburia sp. 499	0	0	0	0	0	0	0	0	0	0	0	0	0	13	0	0	0	0	0	0	0	0	12	0	0	0	36	10	16	0	0	0	0	23	26	136	Bacteria	Bacillati	Bacillota	Clostridia	Lachnospirales	Lachnospiraceae	Roseburia	Bacteria;Bacillati;Bacillota;Clostridia;Lachnospirales;Lachnospiraceae;Roseburia;Roseburia sp. 499
Roseburia sp. 831b	0	0	0	0	0	0	0	0	0	0	0	0	0	0	0	0	0	0	0	0	0	0	19	14	0	16	58	23	30	0	0	0	0	43	51	254	Bacteria	Bacillati	Bacillota	Clostridia	Lachnospirales	Lachnospiraceae	Roseburia	Bacteria;Bacillati;Bacillota;Clostridia;Lachnospirales;Lachnospiraceae;Roseburia;Roseburia sp. 831b
Sellimonas caecigallum	0	0	0	0	0	0	0	0	0	0	0	0	0	0	0	0	0	0	0	0	0	0	0	0	0	0	0	0	0	21	16	15	10	0	0	62	Bacteria	Bacillati	Bacillota	Clostridia	Lachnospirales	Lachnospiraceae	Sellimonas	Bacteria;Bacillati;Bacillota;Clostridia;Lachnospirales;Lachnospiraceae;Sellimonas;Sellimonas caecigallum
Sellimonas catena	0	0	0	32	0	0	0	23	17	0	0	0	0	17	42	0	0	0	0	11	0	0	23	12	0	91	132	61	72	53	49	27	60	127	134	983	Bacteria	Bacillati	Bacillota	Clostridia	Lachnospirales	Lachnospiraceae	Sellimonas	Bacteria;Bacillati;Bacillota;Clostridia;Lachnospirales;Lachnospiraceae;Sellimonas;Sellimonas catena
Sellimonas intestinalis	0	0	0	0	0	0	0	0	0	0	0	0	0	19	0	0	0	0	0	0	11	0	0	0	0	24	46	30	32	312	365	267	429	47	53	1635	Bacteria	Bacillati	Bacillota	Clostridia	Lachnospirales	Lachnospiraceae	Sellimonas	Bacteria;Bacillati;Bacillota;Clostridia;Lachnospirales;Lachnospiraceae;Sellimonas;Sellimonas intestinalis
Simiaoa sunii	83	106	0	199	171	162	23	48	0	237	153	0	757	127	15	956	62	49	163	79	11	69	134	822	142	235	743	325	636	1037	887	683	948	900	1173	12135	Bacteria	Bacillati	Bacillota	Clostridia	Lachnospirales	Lachnospiraceae	Simiaoa	Bacteria;Bacillati;Bacillota;Clostridia;Lachnospirales;Lachnospiraceae;Simiaoa;Simiaoa sunii
Stomatobaculum sp. F0698	0	0	0	0	0	0	0	0	0	0	0	0	0	0	0	0	0	0	0	0	0	0	0	0	0	0	18	12	13	0	0	0	0	18	0	61	Bacteria	Bacillati	Bacillota	Clostridia	Lachnospirales	Lachnospiraceae	Stomatobaculum	Bacteria;Bacillati;Bacillota;Clostridia;Lachnospirales;Lachnospiraceae;Stomatobaculum;Stomatobaculum sp. F0698
Wansuia hejianensis	0	0	0	0	0	0	0	0	0	0	0	0	0	15	14	0	0	0	0	0	0	0	0	0	0	20	29	19	27	65	71	56	93	41	29	479	Bacteria	Bacillati	Bacillota	Clostridia	Lachnospirales	Lachnospiraceae	Wansuia	Bacteria;Bacillati;Bacillota;Clostridia;Lachnospirales;Lachnospiraceae;Wansuia;Wansuia hejianensis
Wujia chipingensis	128	823	0	12	0	863	180	0	26	0	126	0	0	0	0	24	0	399	0	192	0	0	0	34	0	242	725	280	583	0	10	0	0	697	542	5886	Bacteria	Bacillati	Bacillota	Clostridia	Lachnospirales	Lachnospiraceae	Wujia	Bacteria;Bacillati;Bacillota;Clostridia;Lachnospirales;Lachnospiraceae;Wujia;Wujia chipingensis
Monoglobus pectinilyticus	0	0	0	0	0	0	0	0	0	0	0	0	0	0	0	0	0	0	0	0	0	0	0	0	0	0	0	0	0	0	0	0	0	12	0	12	Bacteria	Bacillati	Bacillota	Clostridia	Monoglobales	Monoglobaceae	Monoglobus	Bacteria;Bacillati;Bacillota;Clostridia;Monoglobales;Monoglobaceae;Monoglobus;Monoglobus pectinilyticus
Aminipila luticellarii	0	0	0	0	0	0	0	0	0	0	0	0	0	0	0	0	0	0	0	0	0	0	0	0	0	0	22	0	21	0	0	0	0	19	16	78	Bacteria	Bacillati	Bacillota	Clostridia	Peptostreptococcales	Anaerovoracaceae	Aminipila	Bacteria;Bacillati;Bacillota;Clostridia;Peptostreptococcales;Anaerovoracaceae;Aminipila;Aminipila luticellarii
Emergencia sp. JLR.KK010	0	0	0	0	0	0	0	0	0	0	0	0	0	0	0	0	0	0	0	0	0	0	0	0	0	0	15	0	0	0	0	0	0	14	13	42	Bacteria	Bacillati	Bacillota	Clostridia	Peptostreptococcales	Anaerovoracaceae	Emergencia	Bacteria;Bacillati;Bacillota;Clostridia;Peptostreptococcales;Anaerovoracaceae;Emergencia;Emergencia sp. JLR.KK010
Emergencia timonensis	0	0	0	0	0	0	0	0	0	0	0	0	0	0	0	0	0	0	0	0	0	0	0	0	0	0	11	0	20	44	40	32	40	0	18	205	Bacteria	Bacillati	Bacillota	Clostridia	Peptostreptococcales	Anaerovoracaceae	Emergencia	Bacteria;Bacillati;Bacillota;Clostridia;Peptostreptococcales;Anaerovoracaceae;Emergencia;Emergencia timonensis
Mogibacterium pumilum	0	0	0	0	0	0	0	0	0	0	0	0	0	0	0	0	0	0	0	0	0	0	0	0	0	0	0	0	0	0	0	0	0	0	25	25	Bacteria	Bacillati	Bacillota	Clostridia	Peptostreptococcales	Anaerovoracaceae	Mogibacterium	Bacteria;Bacillati;Bacillota;Clostridia;Peptostreptococcales;Anaerovoracaceae;Mogibacterium;Mogibacterium pumilum
Clostridioides difficile	11	16	10	19	14	0	0	32	73	10	20	0	22	35	27	28	0	0	12	13	21	0	12	38	0	130	275	113	202	93	130	100	101	351	266	2174	Bacteria	Bacillati	Bacillota	Clostridia	Peptostreptococcales	Peptostreptococcaceae	Clostridioides	Bacteria;Bacillati;Bacillota;Clostridia;Peptostreptococcales;Peptostreptococcaceae;Clostridioides;Clostridioides difficile
Intestinibacter bartlettii	0	0	0	84	0	19	11	0	0	0	0	0	0	0	0	48	0	0	36	0	13	0	0	228	0	0	0	0	0	21	28	16	31	0	0	535	Bacteria	Bacillati	Bacillota	Clostridia	Peptostreptococcales	Peptostreptococcaceae	Intestinibacter	Bacteria;Bacillati;Bacillota;Clostridia;Peptostreptococcales;Peptostreptococcaceae;Intestinibacter;Intestinibacter bartlettii
Paraclostridium sordellii	0	0	0	0	0	0	0	0	0	0	0	0	0	0	0	0	0	0	0	0	0	0	0	0	0	38	29	17	24	0	0	0	0	21	31	160	Bacteria	Bacillati	Bacillota	Clostridia	Peptostreptococcales	Peptostreptococcaceae	Paraclostridium	Bacteria;Bacillati;Bacillota;Clostridia;Peptostreptococcales;Peptostreptococcaceae;Paraclostridium;Paraclostridium sordellii
Romboutsia ilealis	0	0	0	0	13	0	0	0	20	0	0	0	0	15	0	67	11	0	13	0	0	0	0	30	0	169	192	78	97	0	0	0	0	112	159	976	Bacteria	Bacillati	Bacillota	Clostridia	Peptostreptococcales	Peptostreptococcaceae	Romboutsia	Bacteria;Bacillati;Bacillota;Clostridia;Peptostreptococcales;Peptostreptococcaceae;Romboutsia;Romboutsia ilealis
Romboutsia sp. 13368	0	0	0	0	0	0	0	0	0	0	0	0	0	0	0	0	0	0	0	0	0	0	0	0	0	14	16	0	13	0	0	0	0	21	20	84	Bacteria	Bacillati	Bacillota	Clostridia	Peptostreptococcales	Peptostreptococcaceae	Romboutsia	Bacteria;Bacillati;Bacillota;Clostridia;Peptostreptococcales;Peptostreptococcaceae;Romboutsia;Romboutsia sp. 13368
Romboutsia sp. CE17	0	0	0	0	0	0	0	0	0	0	0	0	0	0	0	0	0	0	0	0	0	0	0	22	0	0	15	0	0	0	0	0	0	0	0	37	Bacteria	Bacillati	Bacillota	Clostridia	Peptostreptococcales	Peptostreptococcaceae	Romboutsia	Bacteria;Bacillati;Bacillota;Clostridia;Peptostreptococcales;Peptostreptococcaceae;Romboutsia;Romboutsia sp. CE17
Catenibacterium mitsuokai	102	0	48	0	0	0	0	0	0	0	0	0	0	0	119	42	0	85	0	0	0	0	41	11	0	69	69	34	18	0	0	0	10	39	44	731	Bacteria	Bacillati	Bacillota	Erysipelotrichia	Erysipelotrichales	Coprobacillaceae	Catenibacterium	Bacteria;Bacillati;Bacillota;Erysipelotrichia;Erysipelotrichales;Coprobacillaceae;Catenibacterium;Catenibacterium mitsuokai
Catenibacterium sp. co_0103	0	0	88	0	0	0	21	0	20	19	0	0	13	0	28	0	0	101	0	25	0	0	97	175	0	261	243	116	90	0	0	0	0	139	146	1582	Bacteria	Bacillati	Bacillota	Erysipelotrichia	Erysipelotrichales	Coprobacillaceae	Catenibacterium	Bacteria;Bacillati;Bacillota;Erysipelotrichia;Erysipelotrichales;Coprobacillaceae;Catenibacterium;Catenibacterium sp. co_0103
Faecalibacillus intestinalis	0	38	13	74	12	11	0	0	0	0	17	0	0	85	0	0	24	0	20	0	15	0	0	0	0	0	0	0	0	12	13	17	0	0	0	351	Bacteria	Bacillati	Bacillota	Erysipelotrichia	Erysipelotrichales	Coprobacillaceae	Faecalibacillus	Bacteria;Bacillati;Bacillota;Erysipelotrichia;Erysipelotrichales;Coprobacillaceae;Faecalibacillus;Faecalibacillus intestinalis
Thomasclavelia ramosa	0	0	0	0	0	0	15	0	0	0	0	0	0	0	0	0	0	0	0	0	0	0	0	0	0	13	15	0	0	19	26	17	22	10	0	137	Bacteria	Bacillati	Bacillota	Erysipelotrichia	Erysipelotrichales	Coprobacillaceae	Thomasclavelia	Bacteria;Bacillati;Bacillota;Erysipelotrichia;Erysipelotrichales;Coprobacillaceae;Thomasclavelia;Thomasclavelia ramosa
Thomasclavelia spiroformis	0	0	0	0	0	0	0	0	0	0	0	0	0	0	0	0	0	0	0	0	0	0	0	0	0	0	0	0	0	12	25	32	20	0	0	89	Bacteria	Bacillati	Bacillota	Erysipelotrichia	Erysipelotrichales	Coprobacillaceae	Thomasclavelia	Bacteria;Bacillati;Bacillota;Erysipelotrichia;Erysipelotrichales;Coprobacillaceae;Thomasclavelia;Thomasclavelia spiroformis
Amedibacterium intestinale	0	0	68	0	0	0	0	0	0	0	0	0	70	0	0	0	0	0	0	0	0	0	0	0	0	0	0	0	0	0	0	0	0	0	0	138	Bacteria	Bacillati	Bacillota	Erysipelotrichia	Erysipelotrichales	Erysipelotrichaceae	Amedibacterium	Bacteria;Bacillati;Bacillota;Erysipelotrichia;Erysipelotrichales;Erysipelotrichaceae;Amedibacterium;Amedibacterium intestinale
Holdemania massiliensis	0	0	0	0	0	0	0	0	0	0	0	0	0	0	0	0	0	0	0	0	14	0	0	0	0	22	47	15	31	70	69	56	86	47	40	497	Bacteria	Bacillati	Bacillota	Erysipelotrichia	Erysipelotrichales	Erysipelotrichaceae	Holdemania	Bacteria;Bacillati;Bacillota;Erysipelotrichia;Erysipelotrichales;Erysipelotrichaceae;Holdemania;Holdemania massiliensis
Turicibacter sanguinis	0	0	0	0	0	0	0	0	0	0	0	0	0	0	0	0	0	0	0	0	0	0	0	43	0	0	0	0	0	0	0	0	0	0	0	43	Bacteria	Bacillati	Bacillota	Erysipelotrichia	Erysipelotrichales	Turicibacteraceae	Turicibacter	Bacteria;Bacillati;Bacillota;Erysipelotrichia;Erysipelotrichales;Turicibacteraceae;Turicibacter;Turicibacter sanguinis
Acidaminococcus fermentans	0	0	0	0	0	0	0	0	0	0	38	0	0	0	0	46	0	18	0	0	0	28	13	0	31	0	0	0	0	0	0	0	0	11	0	185	Bacteria	Bacillati	Bacillota	Negativicutes	Acidaminococcales	Acidaminococcaceae	Acidaminococcus	Bacteria;Bacillati;Bacillota;Negativicutes;Acidaminococcales;Acidaminococcaceae;Acidaminococcus;Acidaminococcus fermentans
Acidaminococcus intestini	0	0	0	0	0	0	0	1248	0	0	0	0	0	0	0	0	22	0	0	0	0	0	18	11	0	442	933	415	774	0	0	0	0	952	910	5725	Bacteria	Bacillati	Bacillota	Negativicutes	Acidaminococcales	Acidaminococcaceae	Acidaminococcus	Bacteria;Bacillati;Bacillota;Negativicutes;Acidaminococcales;Acidaminococcaceae;Acidaminococcus;Acidaminococcus intestini
Phascolarctobacterium faecium	0	0	0	315	0	0	0	0	0	0	0	0	0	14	0	0	0	0	0	0	0	0	0	0	0	0	0	0	0	535	427	285	395	0	0	1971	Bacteria	Bacillati	Bacillota	Negativicutes	Acidaminococcales	Acidaminococcaceae	Phascolarctobacterium	Bacteria;Bacillati;Bacillota;Negativicutes;Acidaminococcales;Acidaminococcaceae;Phascolarctobacterium;Phascolarctobacterium faecium
Phascolarctobacterium sp. Marseille-Q4147	70	0	0	0	0	175	0	19	23	0	28	0	96	0	90	0	0	11	0	0	11	0	0	13	0	221	1257	475	844	0	0	0	0	1151	826	5310	Bacteria	Bacillati	Bacillota	Negativicutes	Acidaminococcales	Acidaminococcaceae	Phascolarctobacterium	Bacteria;Bacillati;Bacillota;Negativicutes;Acidaminococcales;Acidaminococcaceae;Phascolarctobacterium;Phascolarctobacterium sp. Marseille-Q4147
Phascolarctobacterium succinatutens	93	0	0	0	0	185	0	388	34	0	465	0	94	0	110	0	0	0	0	0	114	0	0	244	173	245	1306	489	913	0	0	0	0	1250	884	6987	Bacteria	Bacillati	Bacillota	Negativicutes	Acidaminococcales	Acidaminococcaceae	Phascolarctobacterium	Bacteria;Bacillati;Bacillota;Negativicutes;Acidaminococcales;Acidaminococcaceae;Phascolarctobacterium;Phascolarctobacterium succinatutens
Megamonas funiformis	0	0	0	0	0	0	0	0	0	0	0	0	0	0	0	0	0	0	0	0	0	0	0	0	0	0	0	0	0	396	610	358	438	0	0	1802	Bacteria	Bacillati	Bacillota	Negativicutes	Selenomonadales	Selenomonadaceae	Megamonas	Bacteria;Bacillati;Bacillota;Negativicutes;Selenomonadales;Selenomonadaceae;Megamonas;Megamonas funiformis
Megamonas hypermegale	0	0	0	0	0	0	0	0	0	0	0	0	0	0	0	0	0	0	0	0	0	0	0	0	0	0	12	0	0	0	0	0	0	0	0	12	Bacteria	Bacillati	Bacillota	Negativicutes	Selenomonadales	Selenomonadaceae	Megamonas	Bacteria;Bacillati;Bacillota;Negativicutes;Selenomonadales;Selenomonadaceae;Megamonas;Megamonas hypermegale
Selenomonas ruminantium	0	0	0	0	0	0	0	0	0	0	16	0	0	0	0	0	0	0	0	0	0	0	23	0	0	0	0	0	0	0	0	0	0	0	0	39	Bacteria	Bacillati	Bacillota	Negativicutes	Selenomonadales	Selenomonadaceae	Selenomonas	Bacteria;Bacillati;Bacillota;Negativicutes;Selenomonadales;Selenomonadaceae;Selenomonas;Selenomonas ruminantium
Selenomonas sputigena	0	0	0	0	0	0	0	0	0	0	0	0	0	0	0	0	0	0	0	0	0	0	23	0	0	0	18	0	0	0	0	0	12	19	15	87	Bacteria	Bacillati	Bacillota	Negativicutes	Selenomonadales	Selenomonadaceae	Selenomonas	Bacteria;Bacillati;Bacillota;Negativicutes;Selenomonadales;Selenomonadaceae;Selenomonas;Selenomonas sputigena
Dialister succinatiphilus	18	36	0	138	0	0	41	0	0	107	18	0	0	0	23	22	271	23	0	0	0	18	652	46	0	0	0	0	0	795	653	516	811	0	0	4188	Bacteria	Bacillati	Bacillota	Negativicutes	Veillonellales	Veillonellaceae	Dialister	Bacteria;Bacillati;Bacillota;Negativicutes;Veillonellales;Veillonellaceae;Dialister;Dialister succinatiphilus
Megasphaera elsdenii	0	0	0	0	0	72	0	1194	23	0	70	0	42	0	10	84	0	97	0	0	0	48	285	91	0	12	19	11	26	0	0	0	0	23	29	2136	Bacteria	Bacillati	Bacillota	Negativicutes	Veillonellales	Veillonellaceae	Megasphaera	Bacteria;Bacillati;Bacillota;Negativicutes;Veillonellales;Veillonellaceae;Megasphaera;Megasphaera elsdenii
Megasphaera hexanoica	0	17	0	0	0	21	0	0	0	0	24	0	0	0	0	0	0	0	0	0	0	0	0	0	0	0	72	28	32	0	0	0	0	61	27	282	Bacteria	Bacillati	Bacillota	Negativicutes	Veillonellales	Veillonellaceae	Megasphaera	Bacteria;Bacillati;Bacillota;Negativicutes;Veillonellales;Veillonellaceae;Megasphaera;Megasphaera hexanoica
Megasphaera stantonii	0	0	0	0	0	0	0	0	0	0	0	0	0	0	0	0	0	0	0	0	0	38	0	0	0	0	0	0	0	0	0	0	0	10	0	48	Bacteria	Bacillati	Bacillota	Negativicutes	Veillonellales	Veillonellaceae	Megasphaera	Bacteria;Bacillati;Bacillota;Negativicutes;Veillonellales;Veillonellaceae;Megasphaera;Megasphaera stantonii
Veillonella atypica	0	0	0	0	0	0	0	0	0	0	0	0	0	0	0	0	0	0	0	0	0	0	39	0	0	0	0	0	0	0	0	0	0	0	0	39	Bacteria	Bacillati	Bacillota	Negativicutes	Veillonellales	Veillonellaceae	Veillonella	Bacteria;Bacillati;Bacillota;Negativicutes;Veillonellales;Veillonellaceae;Veillonella;Veillonella atypica
Veillonella nakazawae	0	0	0	0	0	0	0	0	0	0	0	0	0	0	0	0	0	0	0	0	0	0	53	0	0	0	0	0	0	0	0	0	0	0	0	53	Bacteria	Bacillati	Bacillota	Negativicutes	Veillonellales	Veillonellaceae	Veillonella	Bacteria;Bacillati;Bacillota;Negativicutes;Veillonellales;Veillonellaceae;Veillonella;Veillonella nakazawae
Veillonella rogosae	0	0	0	0	0	0	0	0	0	0	0	0	0	0	0	0	0	0	0	0	0	0	12	0	0	0	0	0	0	0	0	0	0	0	0	12	Bacteria	Bacillati	Bacillota	Negativicutes	Veillonellales	Veillonellaceae	Veillonella	Bacteria;Bacillati;Bacillota;Negativicutes;Veillonellales;Veillonellaceae;Veillonella;Veillonella rogosae
Veillonella sp. S12025-13	0	0	0	0	0	0	0	0	0	0	0	0	0	0	0	0	0	0	0	0	0	0	18	0	0	0	0	0	0	0	0	0	0	0	0	18	Bacteria	Bacillati	Bacillota	Negativicutes	Veillonellales	Veillonellaceae	Veillonella	Bacteria;Bacillati;Bacillota;Negativicutes;Veillonellales;Veillonellaceae;Veillonella;Veillonella sp. S12025-13
Murdochiella vaginalis	0	0	0	0	0	0	0	0	0	0	0	0	0	0	0	0	0	0	0	0	0	0	0	0	0	0	11	0	0	0	0	0	0	0	0	11	Bacteria	Bacillati	Bacillota	Tissierellia	Tissierellales	Peptoniphilaceae	Murdochiella	Bacteria;Bacillati;Bacillota;Tissierellia;Tissierellales;Peptoniphilaceae;Murdochiella;Murdochiella vaginalis
Parvimonas parva	0	0	0	0	0	0	0	0	0	0	0	0	0	0	0	0	0	0	0	0	0	0	0	0	0	15	0	0	0	0	0	0	0	0	0	15	Bacteria	Bacillati	Bacillota	Tissierellia	Tissierellales	Peptoniphilaceae	Parvimonas	Bacteria;Bacillati;Bacillota;Tissierellia;Tissierellales;Peptoniphilaceae;Parvimonas;Parvimonas parva
Fusobacterium mortiferum	0	0	0	0	0	0	0	11	0	0	0	0	70	0	0	0	0	0	0	0	0	0	0	0	0	0	0	0	0	0	0	0	0	0	0	81	Bacteria	Fusobacteriati	Fusobacteriota	Fusobacteriia	Fusobacteriales	Fusobacteriaceae	Fusobacterium	Bacteria;Fusobacteriati;Fusobacteriota;Fusobacteriia;Fusobacteriales;Fusobacteriaceae;Fusobacterium;Fusobacterium mortiferum
Fusobacterium varium	0	0	142	0	0	0	0	0	0	0	0	0	0	0	0	0	0	0	0	0	0	0	0	0	0	0	0	0	0	0	0	0	0	0	0	142	Bacteria	Fusobacteriati	Fusobacteriota	Fusobacteriia	Fusobacteriales	Fusobacteriaceae	Fusobacterium	Bacteria;Fusobacteriati;Fusobacteriota;Fusobacteriia;Fusobacteriales;Fusobacteriaceae;Fusobacterium;Fusobacterium varium
Bacteroides caccae	0	18	111	0	60	0	0	1070	0	36	124	0	0	578	0	19	41	0	44	13	18	50	271	24	61	1640	1545	679	1121	244	258	175	178	1465	1860	11703	Bacteria	Pseudomonadati	Bacteroidota	Bacteroidia	Bacteroidales	Bacteroidaceae	Bacteroides	Bacteria;Pseudomonadati;Bacteroidota;Bacteroidia;Bacteroidales;Bacteroidaceae;Bacteroides;Bacteroides caccae
Bacteroides caecimuris	0	0	0	0	16	0	0	0	0	0	0	0	0	0	0	0	0	0	0	0	0	0	0	0	0	0	16	0	0	134	96	100	115	0	12	489	Bacteria	Pseudomonadati	Bacteroidota	Bacteroidia	Bacteroidales	Bacteroidaceae	Bacteroides	Bacteria;Pseudomonadati;Bacteroidota;Bacteroidia;Bacteroidales;Bacteroidaceae;Bacteroides;Bacteroides caecimuris
Bacteroides cellulosilyticus	0	132	0	0	45	97	50	0	0	167	82	0	0	0	0	0	0	0	0	0	1276	15	120	0	18	22	57	15	36	75	101	56	48	47	129	2588	Bacteria	Pseudomonadati	Bacteroidota	Bacteroidia	Bacteroidales	Bacteroidaceae	Bacteroides	Bacteria;Pseudomonadati;Bacteroidota;Bacteroidia;Bacteroidales;Bacteroidaceae;Bacteroides;Bacteroides cellulosilyticus
Bacteroides eggerthii	0	0	12	0	1095	0	0	48	0	0	0	0	71	25	0	0	0	0	0	0	0	11	0	0	36	1639	1874	824	1487	103	112	73	100	1899	2446	11855	Bacteria	Pseudomonadati	Bacteroidota	Bacteroidia	Bacteroidales	Bacteroidaceae	Bacteroides	Bacteria;Pseudomonadati;Bacteroidota;Bacteroidia;Bacteroidales;Bacteroidaceae;Bacteroides;Bacteroides eggerthii
Bacteroides faecis	0	96	466	20	0	0	0	25	27	0	0	0	0	10	36	0	61	0	0	0	0	61	43	19	0	0	28	12	26	198	215	157	181	13	25	1719	Bacteria	Pseudomonadati	Bacteroidota	Bacteroidia	Bacteroidales	Bacteroidaceae	Bacteroides	Bacteria;Pseudomonadati;Bacteroidota;Bacteroidia;Bacteroidales;Bacteroidaceae;Bacteroides;Bacteroides faecis
Bacteroides faecium	0	0	0	13	0	0	0	0	0	0	0	0	0	10	0	0	0	0	0	0	0	0	0	0	0	0	14	0	0	92	112	59	68	0	12	380	Bacteria	Pseudomonadati	Bacteroidota	Bacteroidia	Bacteroidales	Bacteroidaceae	Bacteroides	Bacteria;Pseudomonadati;Bacteroidota;Bacteroidia;Bacteroidales;Bacteroidaceae;Bacteroides;Bacteroides faecium
Bacteroides finegoldii	0	59	55	0	0	0	0	193	0	0	0	0	0	0	0	0	0	0	0	0	0	0	0	0	0	25	36	13	29	147	123	103	115	34	42	974	Bacteria	Pseudomonadati	Bacteroidota	Bacteroidia	Bacteroidales	Bacteroidaceae	Bacteroides	Bacteria;Pseudomonadati;Bacteroidota;Bacteroidia;Bacteroidales;Bacteroidaceae;Bacteroides;Bacteroides finegoldii
Bacteroides fragilis	17	184	0	53	30	0	16	38	0	0	96	0	26	286	0	0	17	177	101	17	94	65	63	0	17	329	138	64	104	376	392	291	287	151	210	3639	Bacteria	Pseudomonadati	Bacteroidota	Bacteroidia	Bacteroidales	Bacteroidaceae	Bacteroides	Bacteria;Pseudomonadati;Bacteroidota;Bacteroidia;Bacteroidales;Bacteroidaceae;Bacteroides;Bacteroides fragilis
Bacteroides graminisolvens	0	0	0	0	0	0	0	0	0	0	0	0	0	0	0	0	0	0	0	0	0	0	0	0	0	0	12	0	0	82	86	59	69	12	21	341	Bacteria	Pseudomonadati	Bacteroidota	Bacteroidia	Bacteroidales	Bacteroidaceae	Bacteroides	Bacteria;Pseudomonadati;Bacteroidota;Bacteroidia;Bacteroidales;Bacteroidaceae;Bacteroides;Bacteroides graminisolvens
Bacteroides helcogenes	0	0	0	0	0	0	0	0	0	0	0	0	0	0	0	0	0	0	0	0	0	0	0	0	0	0	0	0	0	86	99	50	48	0	11	294	Bacteria	Pseudomonadati	Bacteroidota	Bacteroidia	Bacteroidales	Bacteroidaceae	Bacteroides	Bacteria;Pseudomonadati;Bacteroidota;Bacteroidia;Bacteroidales;Bacteroidaceae;Bacteroides;Bacteroides helcogenes
Bacteroides heparinolyticus	0	0	0	0	0	0	0	0	0	0	0	0	0	0	0	0	0	0	0	0	0	0	0	0	0	0	0	0	10	28	29	13	24	12	12	128	Bacteria	Pseudomonadati	Bacteroidota	Bacteroidia	Bacteroidales	Bacteroidaceae	Bacteroides	Bacteria;Pseudomonadati;Bacteroidota;Bacteroidia;Bacteroidales;Bacteroidaceae;Bacteroides;Bacteroides heparinolyticus
Bacteroides humanifaecis	0	93	0	126	0	0	0	0	0	0	0	0	0	25	0	0	0	0	0	0	0	0	0	0	0	0	0	0	0	105	120	113	162	0	110	854	Bacteria	Pseudomonadati	Bacteroidota	Bacteroidia	Bacteroidales	Bacteroidaceae	Bacteroides	Bacteria;Pseudomonadati;Bacteroidota;Bacteroidia;Bacteroidales;Bacteroidaceae;Bacteroides;Bacteroides humanifaecis
Bacteroides intestinalis	0	0	0	10	60	0	0	0	0	13	0	0	0	20	0	0	0	0	0	0	0	0	0	0	0	35	65	24	34	43	28	21	27	56	160	596	Bacteria	Pseudomonadati	Bacteroidota	Bacteroidia	Bacteroidales	Bacteroidaceae	Bacteroides	Bacteria;Pseudomonadati;Bacteroidota;Bacteroidia;Bacteroidales;Bacteroidaceae;Bacteroides;Bacteroides intestinalis
Bacteroides luhongzhouii	0	0	0	0	20	0	0	0	0	0	0	0	0	12	0	0	0	0	0	0	0	0	0	0	0	0	0	0	0	286	292	233	296	0	0	1139	Bacteria	Pseudomonadati	Bacteroidota	Bacteroidia	Bacteroidales	Bacteroidaceae	Bacteroides	Bacteria;Pseudomonadati;Bacteroidota;Bacteroidia;Bacteroidales;Bacteroidaceae;Bacteroides;Bacteroides luhongzhouii
Bacteroides nordii	0	0	0	132	0	0	0	0	0	0	0	0	0	0	0	0	0	0	0	0	0	0	0	0	0	182	378	176	216	596	677	448	597	334	329	4065	Bacteria	Pseudomonadati	Bacteroidota	Bacteroidia	Bacteroidales	Bacteroidaceae	Bacteroides	Bacteria;Pseudomonadati;Bacteroidota;Bacteroidia;Bacteroidales;Bacteroidaceae;Bacteroides;Bacteroides nordii
Bacteroides ovatus	0	0	0	266	271	98	46	115	0	0	171	0	0	227	0	0	0	0	17	0	399	142	103	26	50	265	727	297	423	4793	4938	3630	4555	625	596	22780	Bacteria	Pseudomonadati	Bacteroidota	Bacteroidia	Bacteroidales	Bacteroidaceae	Bacteroides	Bacteria;Pseudomonadati;Bacteroidota;Bacteroidia;Bacteroidales;Bacteroidaceae;Bacteroides;Bacteroides ovatus
Bacteroides salyersiae	0	103	76	22	0	0	0	75	0	40	16	0	109	17	0	0	0	0	0	0	21	0	24	0	0	23	56	23	50	169	243	160	162	41	58	1488	Bacteria	Pseudomonadati	Bacteroidota	Bacteroidia	Bacteroidales	Bacteroidaceae	Bacteroides	Bacteria;Pseudomonadati;Bacteroidota;Bacteroidia;Bacteroidales;Bacteroidaceae;Bacteroides;Bacteroides salyersiae
Bacteroides sedimenti	0	0	0	0	0	0	0	0	0	0	0	0	0	0	0	0	0	0	0	0	0	0	0	0	0	0	15	0	0	16	32	23	24	11	13	134	Bacteria	Pseudomonadati	Bacteroidota	Bacteroidia	Bacteroidales	Bacteroidaceae	Bacteroides	Bacteria;Pseudomonadati;Bacteroidota;Bacteroidia;Bacteroidales;Bacteroidaceae;Bacteroides;Bacteroides sedimenti
Bacteroides sp. A1C1	0	0	0	68	0	0	0	0	0	0	0	0	0	22	0	0	0	0	0	0	0	0	0	0	0	0	75	0	0	198	236	135	194	48	61	1037	Bacteria	Pseudomonadati	Bacteroidota	Bacteroidia	Bacteroidales	Bacteroidaceae	Bacteroides	Bacteria;Pseudomonadati;Bacteroidota;Bacteroidia;Bacteroidales;Bacteroidaceae;Bacteroides;Bacteroides sp. A1C1
Bacteroides sp. CACC 737	0	0	0	84	0	0	0	64	0	0	0	0	0	25	0	0	0	0	0	0	0	0	0	0	0	46	0	40	0	202	174	147	173	0	63	1018	Bacteria	Pseudomonadati	Bacteroidota	Bacteroidia	Bacteroidales	Bacteroidaceae	Bacteroides	Bacteria;Pseudomonadati;Bacteroidota;Bacteroidia;Bacteroidales;Bacteroidaceae;Bacteroides;Bacteroides sp. CACC 737
Bacteroides sp. D2	0	0	0	0	0	0	0	0	0	0	0	0	0	13	0	0	0	0	0	0	0	0	0	0	0	0	0	0	0	772	752	554	729	0	0	2820	Bacteria	Pseudomonadati	Bacteroidota	Bacteroidia	Bacteroidales	Bacteroidaceae	Bacteroides	Bacteria;Pseudomonadati;Bacteroidota;Bacteroidia;Bacteroidales;Bacteroidaceae;Bacteroides;Bacteroides sp. D2
Bacteroides sp. DH3716P	0	0	0	141	176	0	0	0	0	0	0	0	0	0	0	0	0	0	0	0	0	0	0	0	0	0	0	0	0	394	335	243	371	0	0	1660	Bacteria	Pseudomonadati	Bacteroidota	Bacteroidia	Bacteroidales	Bacteroidaceae	Bacteroides	Bacteria;Pseudomonadati;Bacteroidota;Bacteroidia;Bacteroidales;Bacteroidaceae;Bacteroides;Bacteroides sp. DH3716P
Bacteroides sp. HF-162	0	0	0	0	0	0	0	0	0	0	0	0	0	0	0	0	0	0	0	0	0	0	0	0	0	0	0	0	0	83	94	56	66	0	0	299	Bacteria	Pseudomonadati	Bacteroidota	Bacteroidia	Bacteroidales	Bacteroidaceae	Bacteroides	Bacteria;Pseudomonadati;Bacteroidota;Bacteroidia;Bacteroidales;Bacteroidaceae;Bacteroides;Bacteroides sp. HF-162
Bacteroides sp. M10	0	0	0	0	0	0	0	0	0	0	0	0	0	13	0	0	0	0	0	0	0	0	0	37	0	0	28	0	0	927	893	715	868	0	15	3496	Bacteria	Pseudomonadati	Bacteroidota	Bacteroidia	Bacteroidales	Bacteroidaceae	Bacteroides	Bacteria;Pseudomonadati;Bacteroidota;Bacteroidia;Bacteroidales;Bacteroidaceae;Bacteroides;Bacteroides sp. M10
Bacteroides sp. MSB163	0	0	0	0	0	0	0	0	0	0	0	0	0	0	0	0	0	0	0	0	0	0	0	0	0	0	17	0	0	26	41	26	28	13	20	171	Bacteria	Pseudomonadati	Bacteroidota	Bacteroidia	Bacteroidales	Bacteroidaceae	Bacteroides	Bacteria;Pseudomonadati;Bacteroidota;Bacteroidia;Bacteroidales;Bacteroidaceae;Bacteroides;Bacteroides sp. MSB163
Bacteroides stercoris	0	62	36	209	0	149	25	28	0	12	0	0	117	3792	0	0	15	0	173	21	0	0	372	42	73	342	571	214	323	453	437	307	481	413	629	9296	Bacteria	Pseudomonadati	Bacteroidota	Bacteroidia	Bacteroidales	Bacteroidaceae	Bacteroides	Bacteria;Pseudomonadati;Bacteroidota;Bacteroidia;Bacteroidales;Bacteroidaceae;Bacteroides;Bacteroides stercoris
Bacteroides thetaiotaomicron	24	86	46	973	49	106	54	296	0	0	71	0	64	361	46	0	11	21	28	40	40	28	362	24	35	371	444	220	289	7302	7982	5285	7431	437	453	32979	Bacteria	Pseudomonadati	Bacteroidota	Bacteroidia	Bacteroidales	Bacteroidaceae	Bacteroides	Bacteria;Pseudomonadati;Bacteroidota;Bacteroidia;Bacteroidales;Bacteroidaceae;Bacteroides;Bacteroides thetaiotaomicron
Bacteroides uniformis	72	98	69	2612	96	49	829	1463	38	363	257	0	69	3559	0	77	330	15	238	160	134	114	451	51	120	577	1397	514	854	4349	3992	3176	4007	1114	2070	33314	Bacteria	Pseudomonadati	Bacteroidota	Bacteroidia	Bacteroidales	Bacteroidaceae	Bacteroides	Bacteria;Pseudomonadati;Bacteroidota;Bacteroidia;Bacteroidales;Bacteroidaceae;Bacteroides;Bacteroides uniformis
Bacteroides xylanisolvens	59	19	47	290	1312	91	0	69	0	0	109	0	103	598	134	34	17	0	20	29	19	71	174	82	34	384	494	246	337	1840	1818	1349	1711	453	537	12480	Bacteria	Pseudomonadati	Bacteroidota	Bacteroidia	Bacteroidales	Bacteroidaceae	Bacteroides	Bacteria;Pseudomonadati;Bacteroidota;Bacteroidia;Bacteroidales;Bacteroidaceae;Bacteroides;Bacteroides xylanisolvens
Bacteroides zhangwenhongii	0	0	0	0	0	0	0	17	0	0	0	0	0	0	0	0	0	0	0	0	0	0	0	0	0	0	14	14	0	115	112	66	123	0	0	461	Bacteria	Pseudomonadati	Bacteroidota	Bacteroidia	Bacteroidales	Bacteroidaceae	Bacteroides	Bacteria;Pseudomonadati;Bacteroidota;Bacteroidia;Bacteroidales;Bacteroidaceae;Bacteroides;Bacteroides zhangwenhongii
Bacteroides zoogleoformans	0	0	0	0	0	0	0	0	0	0	0	0	0	0	0	0	0	0	0	0	0	0	0	0	0	0	0	0	0	18	23	13	23	0	0	77	Bacteria	Pseudomonadati	Bacteroidota	Bacteroidia	Bacteroidales	Bacteroidaceae	Bacteroides	Bacteria;Pseudomonadati;Bacteroidota;Bacteroidia;Bacteroidales;Bacteroidaceae;Bacteroides;Bacteroides zoogleoformans
Bacteroides_uncultured	0	0	0	0	0	0	0	0	0	0	0	0	0	0	0	0	0	0	0	0	0	0	0	0	0	0	0	0	0	26	24	15	19	0	0	84	Bacteria	Pseudomonadati	Bacteroidota	Bacteroidia	Bacteroidales	Bacteroidaceae	Bacteroides	Bacteria;Pseudomonadati;Bacteroidota;Bacteroidia;Bacteroidales;Bacteroidaceae;Bacteroides;Bacteroides_uncultured
Phocaeicola coprophilus	0	0	0	0	0	0	0	0	0	30	0	0	25	22	0	0	0	0	0	282	0	91	0	31	16	16	53	12	19	635	680	513	518	20	38	3001	Bacteria	Pseudomonadati	Bacteroidota	Bacteroidia	Bacteroidales	Bacteroidaceae	Phocaeicola	Bacteria;Pseudomonadati;Bacteroidota;Bacteroidia;Bacteroidales;Bacteroidaceae;Phocaeicola;Phocaeicola coprophilus
Phocaeicola dorei	0	31	55	2076	694	29	124	1374	0	13	117	0	24	601	0	0	208	16	13	20	1520	36	2812	0	36	103	196	73	113	550	574	440	477	149	210	12684	Bacteria	Pseudomonadati	Bacteroidota	Bacteroidia	Bacteroidales	Bacteroidaceae	Phocaeicola	Bacteria;Pseudomonadati;Bacteroidota;Bacteroidia;Bacteroidales;Bacteroidaceae;Phocaeicola;Phocaeicola dorei
Phocaeicola salanitronis	0	0	0	0	0	0	0	0	0	0	12	0	0	0	0	0	0	0	0	0	0	11	28	12	0	17	32	14	41	195	232	159	143	47	53	996	Bacteria	Pseudomonadati	Bacteroidota	Bacteroidia	Bacteroidales	Bacteroidaceae	Phocaeicola	Bacteria;Pseudomonadati;Bacteroidota;Bacteroidia;Bacteroidales;Bacteroidaceae;Phocaeicola;Phocaeicola salanitronis
Phocaeicola vulgatus	123	1811	660	555	71	489	473	592	115	201	2909	0	714	3407	0	31	56	137	198	289	107	863	132	83	513	1482	2234	908	1337	19978	21156	14978	20417	1833	2541	101393	Bacteria	Pseudomonadati	Bacteroidota	Bacteroidia	Bacteroidales	Bacteroidaceae	Phocaeicola	Bacteria;Pseudomonadati;Bacteroidota;Bacteroidia;Bacteroidales;Bacteroidaceae;Phocaeicola;Phocaeicola vulgatus
Barnesiella sp. An22	0	0	0	0	0	0	0	0	0	0	0	0	0	16	0	0	0	0	13	0	0	20	0	0	0	14	30	23	32	117	141	105	130	29	34	704	Bacteria	Pseudomonadati	Bacteroidota	Bacteroidia	Bacteroidales	Barnesiellaceae	Barnesiella	Bacteria;Pseudomonadati;Bacteroidota;Bacteroidia;Bacteroidales;Barnesiellaceae;Barnesiella;Barnesiella sp. An22
Barnesiella viscericola	0	0	0	0	0	0	0	12	0	0	13	0	0	17	0	0	0	0	0	0	0	0	17	0	0	0	27	13	16	61	68	59	41	22	22	388	Bacteria	Pseudomonadati	Bacteroidota	Bacteroidia	Bacteroidales	Barnesiellaceae	Barnesiella	Bacteria;Pseudomonadati;Bacteroidota;Bacteroidia;Bacteroidales;Barnesiellaceae;Barnesiella;Barnesiella viscericola
Coprobacter fastidiosus	0	0	0	0	0	0	0	0	0	0	0	0	0	21	0	0	0	0	14	0	0	0	21	0	0	0	0	0	0	203	218	155	176	0	12	820	Bacteria	Pseudomonadati	Bacteroidota	Bacteroidia	Bacteroidales	Barnesiellaceae	Coprobacter	Bacteria;Pseudomonadati;Bacteroidota;Bacteroidia;Bacteroidales;Barnesiellaceae;Coprobacter;Coprobacter fastidiosus
Coprobacter secundus	0	0	0	0	0	0	0	0	0	0	11	0	0	18	0	0	0	0	0	0	0	0	0	0	0	0	10	0	0	61	76	44	54	0	12	286	Bacteria	Pseudomonadati	Bacteroidota	Bacteroidia	Bacteroidales	Barnesiellaceae	Coprobacter	Bacteria;Pseudomonadati;Bacteroidota;Bacteroidia;Bacteroidales;Barnesiellaceae;Coprobacter;Coprobacter secundus
Dysgonomonas capnocytophagoides	0	0	0	0	0	0	0	0	0	0	0	0	0	0	0	0	0	0	0	0	0	0	0	0	0	0	0	0	0	23	17	14	0	0	0	54	Bacteria	Pseudomonadati	Bacteroidota	Bacteroidia	Bacteroidales	Dysgonomonadaceae	Dysgonomonas	Bacteria;Pseudomonadati;Bacteroidota;Bacteroidia;Bacteroidales;Dysgonomonadaceae;Dysgonomonas;Dysgonomonas capnocytophagoides
Muribaculum gordoncarteri	0	0	0	0	0	0	0	0	0	0	0	0	0	23	0	0	0	0	0	0	0	0	0	0	0	0	17	11	19	18	42	22	33	21	0	206	Bacteria	Pseudomonadati	Bacteroidota	Bacteroidia	Bacteroidales	Muribaculaceae	Muribaculum	Bacteria;Pseudomonadati;Bacteroidota;Bacteroidia;Bacteroidales;Muribaculaceae;Muribaculum;Muribaculum gordoncarteri
Muribaculum intestinale	0	0	0	0	0	0	0	0	0	0	0	0	0	12	0	0	0	0	0	0	0	0	0	0	0	0	0	0	15	0	10	0	0	10	19	66	Bacteria	Pseudomonadati	Bacteroidota	Bacteroidia	Bacteroidales	Muribaculaceae	Muribaculum	Bacteria;Pseudomonadati;Bacteroidota;Bacteroidia;Bacteroidales;Muribaculaceae;Muribaculum;Muribaculum intestinale
Paramuribaculum intestinale	0	0	0	0	0	0	0	0	0	0	0	0	0	0	0	0	0	0	0	0	0	0	0	0	0	0	0	0	11	0	0	0	0	0	0	11	Bacteria	Pseudomonadati	Bacteroidota	Bacteroidia	Bacteroidales	Muribaculaceae	Paramuribaculum	Bacteria;Pseudomonadati;Bacteroidota;Bacteroidia;Bacteroidales;Muribaculaceae;Paramuribaculum;Paramuribaculum intestinale
Sodaliphilus pleomorphus	0	0	0	0	0	0	0	0	0	0	0	0	0	0	68	13	0	0	0	0	0	0	0	18	14	0	0	0	21	0	0	0	0	12	0	146	Bacteria	Pseudomonadati	Bacteroidota	Bacteroidia	Bacteroidales	Muribaculaceae	Sodaliphilus	Bacteria;Pseudomonadati;Bacteroidota;Bacteroidia;Bacteroidales;Muribaculaceae;Sodaliphilus;Sodaliphilus pleomorphus
Butyricimonas faecalis	16	0	0	0	0	0	0	0	0	19	0	0	0	0	0	0	0	16	0	0	0	0	0	22	0	30	70	29	46	30	28	19	17	60	91	493	Bacteria	Pseudomonadati	Bacteroidota	Bacteroidia	Bacteroidales	Odoribacteraceae	Butyricimonas	Bacteria;Pseudomonadati;Bacteroidota;Bacteroidia;Bacteroidales;Odoribacteraceae;Butyricimonas;Butyricimonas faecalis
Butyricimonas faecihominis	0	0	0	290	0	16	0	82	0	0	0	0	26	178	46	0	25	0	0	19	0	0	0	0	37	86	100	53	89	38	30	17	33	112	158	1435	Bacteria	Pseudomonadati	Bacteroidota	Bacteroidia	Bacteroidales	Odoribacteraceae	Butyricimonas	Bacteria;Pseudomonadati;Bacteroidota;Bacteroidia;Bacteroidales;Odoribacteraceae;Butyricimonas;Butyricimonas faecihominis
Butyricimonas paravirosa	0	11	0	0	0	0	0	40	0	0	193	0	0	29	0	0	0	0	15	0	0	0	63	0	0	85	121	40	82	36	42	27	40	88	143	1055	Bacteria	Pseudomonadati	Bacteroidota	Bacteroidia	Bacteroidales	Odoribacteraceae	Butyricimonas	Bacteria;Pseudomonadati;Bacteroidota;Bacteroidia;Bacteroidales;Odoribacteraceae;Butyricimonas;Butyricimonas paravirosa
Butyricimonas virosa	0	29	19	55	0	11	0	0	0	0	0	0	32	0	0	0	21	0	0	0	0	95	22	0	11	669	715	312	530	223	203	142	185	714	983	4971	Bacteria	Pseudomonadati	Bacteroidota	Bacteroidia	Bacteroidales	Odoribacteraceae	Butyricimonas	Bacteria;Pseudomonadati;Bacteroidota;Bacteroidia;Bacteroidales;Odoribacteraceae;Butyricimonas;Butyricimonas virosa
Odoribacter splanchnicus	31	96	18	149	68	69	138	105	14	39	90	0	123	95	0	0	41	14	63	0	35	35	61	16	99	531	667	353	496	325	273	223	339	632	825	6063	Bacteria	Pseudomonadati	Bacteroidota	Bacteroidia	Bacteroidales	Odoribacteraceae	Odoribacter	Bacteria;Pseudomonadati;Bacteroidota;Bacteroidia;Bacteroidales;Odoribacteraceae;Odoribacter;Odoribacter splanchnicus
Paludibacter propionicigenes	0	0	0	0	0	0	0	0	0	0	0	0	0	0	0	0	0	0	0	0	0	0	0	0	0	0	0	0	0	24	25	17	15	0	0	81	Bacteria	Pseudomonadati	Bacteroidota	Bacteroidia	Bacteroidales	Paludibacteraceae	Paludibacter	Bacteria;Pseudomonadati;Bacteroidota;Bacteroidia;Bacteroidales;Paludibacteraceae;Paludibacter;Paludibacter propionicigenes
Porphyromonas asaccharolytica	0	0	0	0	0	0	0	0	0	0	0	0	0	0	0	0	0	0	0	0	0	0	0	0	0	80	13	0	0	0	0	0	0	0	0	93	Bacteria	Pseudomonadati	Bacteroidota	Bacteroidia	Bacteroidales	Porphyromonadaceae	Porphyromonas	Bacteria;Pseudomonadati;Bacteroidota;Bacteroidia;Bacteroidales;Porphyromonadaceae;Porphyromonas;Porphyromonas asaccharolytica
Porphyromonas cangingivalis	0	0	0	0	0	0	0	0	0	0	0	0	0	0	0	0	0	0	0	0	0	0	0	0	0	0	0	0	0	11	0	0	0	0	0	11	Bacteria	Pseudomonadati	Bacteroidota	Bacteroidia	Bacteroidales	Porphyromonadaceae	Porphyromonas	Bacteria;Pseudomonadati;Bacteroidota;Bacteroidia;Bacteroidales;Porphyromonadaceae;Porphyromonas;Porphyromonas cangingivalis
Porphyromonas gingivalis	0	0	0	0	0	0	0	0	0	0	0	0	0	0	0	0	0	0	0	0	0	0	0	0	0	0	0	0	0	15	0	13	0	0	0	28	Bacteria	Pseudomonadati	Bacteroidota	Bacteroidia	Bacteroidales	Porphyromonadaceae	Porphyromonas	Bacteria;Pseudomonadati;Bacteroidota;Bacteroidia;Bacteroidales;Porphyromonadaceae;Porphyromonas;Porphyromonas gingivalis
Hoylesella buccalis	0	0	0	0	0	0	0	0	0	0	0	0	0	14	15	0	0	0	0	0	0	0	0	81	15	0	12	0	0	19	17	15	15	0	0	203	Bacteria	Pseudomonadati	Bacteroidota	Bacteroidia	Bacteroidales	Prevotellaceae	Hoylesella	Bacteria;Pseudomonadati;Bacteroidota;Bacteroidia;Bacteroidales;Prevotellaceae;Hoylesella;Hoylesella buccalis
Hoylesella enoeca	0	0	0	0	0	0	0	0	0	0	0	0	0	0	0	0	0	0	0	0	0	0	0	16	0	0	0	0	0	0	0	0	0	0	0	16	Bacteria	Pseudomonadati	Bacteroidota	Bacteroidia	Bacteroidales	Prevotellaceae	Hoylesella	Bacteria;Pseudomonadati;Bacteroidota;Bacteroidia;Bacteroidales;Prevotellaceae;Hoylesella;Hoylesella enoeca
Paraprevotella clara	33	55	54	0	0	0	15	133	0	0	0	0	31	0	19	80	12	12	0	48	0	17	0	0	27	0	23	0	0	1545	1397	1084	1733	15	0	6333	Bacteria	Pseudomonadati	Bacteroidota	Bacteroidia	Bacteroidales	Prevotellaceae	Paraprevotella	Bacteria;Pseudomonadati;Bacteroidota;Bacteroidia;Bacteroidales;Prevotellaceae;Paraprevotella;Paraprevotella clara
Paraprevotella xylaniphila	0	19	0	0	0	0	0	38	0	0	0	0	16	0	0	20	0	0	0	0	0	0	0	0	0	0	0	0	0	253	232	186	317	12	0	1093	Bacteria	Pseudomonadati	Bacteroidota	Bacteroidia	Bacteroidales	Prevotellaceae	Paraprevotella	Bacteria;Pseudomonadati;Bacteroidota;Bacteroidia;Bacteroidales;Prevotellaceae;Paraprevotella;Paraprevotella xylaniphila
Prevotella bivia	0	0	0	0	0	0	0	0	0	0	0	0	0	58	0	0	0	0	0	0	0	0	0	29	0	0	0	0	0	0	0	0	0	0	0	87	Bacteria	Pseudomonadati	Bacteroidota	Bacteroidia	Bacteroidales	Prevotellaceae	Prevotella	Bacteria;Pseudomonadati;Bacteroidota;Bacteroidia;Bacteroidales;Prevotellaceae;Prevotella;Prevotella bivia
Prevotella communis	0	0	0	0	0	0	0	0	0	0	0	0	0	0	0	0	0	0	0	0	0	0	0	24	12	0	14	0	0	0	0	0	0	10	0	60	Bacteria	Pseudomonadati	Bacteroidota	Bacteroidia	Bacteroidales	Prevotellaceae	Prevotella	Bacteria;Pseudomonadati;Bacteroidota;Bacteroidia;Bacteroidales;Prevotellaceae;Prevotella;Prevotella communis
Prevotella corporis	0	0	0	0	0	0	0	0	0	0	0	0	0	0	0	0	0	0	0	0	0	0	0	48	0	0	0	0	0	0	13	0	0	0	0	61	Bacteria	Pseudomonadati	Bacteroidota	Bacteroidia	Bacteroidales	Prevotellaceae	Prevotella	Bacteria;Pseudomonadati;Bacteroidota;Bacteroidia;Bacteroidales;Prevotellaceae;Prevotella;Prevotella corporis
Prevotella dentalis	0	0	0	0	0	0	0	0	0	0	0	0	0	0	0	0	0	0	0	0	0	0	0	36	0	0	13	29	15	0	0	0	0	14	13	120	Bacteria	Pseudomonadati	Bacteroidota	Bacteroidia	Bacteroidales	Prevotellaceae	Prevotella	Bacteria;Pseudomonadati;Bacteroidota;Bacteroidia;Bacteroidales;Prevotellaceae;Prevotella;Prevotella dentalis
Prevotella denticola	0	0	0	0	0	0	0	0	0	0	0	0	0	0	0	37	0	0	0	0	0	0	0	27	0	0	0	0	25	32	33	19	26	19	19	237	Bacteria	Pseudomonadati	Bacteroidota	Bacteroidia	Bacteroidales	Prevotellaceae	Prevotella	Bacteria;Pseudomonadati;Bacteroidota;Bacteroidia;Bacteroidales;Prevotellaceae;Prevotella;Prevotella denticola
Prevotella fusca	0	0	0	0	0	0	0	0	0	0	0	0	0	0	0	0	0	0	0	0	0	0	0	17	0	0	0	0	0	22	14	0	0	0	0	53	Bacteria	Pseudomonadati	Bacteroidota	Bacteroidia	Bacteroidales	Prevotellaceae	Prevotella	Bacteria;Pseudomonadati;Bacteroidota;Bacteroidia;Bacteroidales;Prevotellaceae;Prevotella;Prevotella fusca
Prevotella herbatica	0	0	0	0	0	0	0	0	0	0	0	0	0	0	0	0	0	0	0	0	0	0	0	20	0	0	0	0	0	17	16	0	10	0	0	63	Bacteria	Pseudomonadati	Bacteroidota	Bacteroidia	Bacteroidales	Prevotellaceae	Prevotella	Bacteria;Pseudomonadati;Bacteroidota;Bacteroidia;Bacteroidales;Prevotellaceae;Prevotella;Prevotella herbatica
Prevotella intermedia	0	0	0	0	0	0	0	0	0	0	0	0	0	0	0	0	0	0	0	0	0	0	0	44	38	17	27	0	0	48	47	38	24	17	35	335	Bacteria	Pseudomonadati	Bacteroidota	Bacteroidia	Bacteroidales	Prevotellaceae	Prevotella	Bacteria;Pseudomonadati;Bacteroidota;Bacteroidia;Bacteroidales;Prevotellaceae;Prevotella;Prevotella intermedia
Prevotella jejuni	0	0	0	0	0	0	0	0	0	0	0	0	0	0	0	0	0	0	0	0	0	0	0	30	0	0	0	0	0	0	0	0	0	0	0	30	Bacteria	Pseudomonadati	Bacteroidota	Bacteroidia	Bacteroidales	Prevotellaceae	Prevotella	Bacteria;Pseudomonadati;Bacteroidota;Bacteroidia;Bacteroidales;Prevotellaceae;Prevotella;Prevotella jejuni
Prevotella melaninogenica	0	0	0	0	0	0	0	0	0	0	0	0	0	0	0	0	0	0	0	0	0	0	0	30	0	0	21	0	0	84	70	58	53	19	0	335	Bacteria	Pseudomonadati	Bacteroidota	Bacteroidia	Bacteroidales	Prevotellaceae	Prevotella	Bacteria;Pseudomonadati;Bacteroidota;Bacteroidia;Bacteroidales;Prevotellaceae;Prevotella;Prevotella melaninogenica
Prevotella multiformis	0	0	0	0	0	0	0	0	0	0	0	0	0	0	0	0	0	0	0	0	0	0	0	19	0	0	0	0	0	0	12	0	0	0	0	31	Bacteria	Pseudomonadati	Bacteroidota	Bacteroidia	Bacteroidales	Prevotellaceae	Prevotella	Bacteria;Pseudomonadati;Bacteroidota;Bacteroidia;Bacteroidales;Prevotellaceae;Prevotella;Prevotella multiformis
Prevotella nigrescens	0	0	0	0	0	0	0	0	0	0	0	0	0	0	0	0	0	0	0	0	0	0	0	0	0	0	0	0	0	14	14	0	0	15	0	43	Bacteria	Pseudomonadati	Bacteroidota	Bacteroidia	Bacteroidales	Prevotellaceae	Prevotella	Bacteria;Pseudomonadati;Bacteroidota;Bacteroidia;Bacteroidales;Prevotellaceae;Prevotella;Prevotella nigrescens
Prevotella sp. E13-17	0	0	0	0	0	0	0	0	0	0	0	0	0	0	0	0	0	0	0	0	0	0	0	20	0	0	20	17	0	0	0	0	0	19	0	76	Bacteria	Pseudomonadati	Bacteroidota	Bacteroidia	Bacteroidales	Prevotellaceae	Prevotella	Bacteria;Pseudomonadati;Bacteroidota;Bacteroidia;Bacteroidales;Prevotellaceae;Prevotella;Prevotella sp. E13-17
Prevotella sp. E15-22	0	0	0	0	0	0	0	0	0	0	0	0	0	0	0	0	0	0	0	0	0	0	0	20	0	0	0	0	0	0	0	0	0	0	0	20	Bacteria	Pseudomonadati	Bacteroidota	Bacteroidia	Bacteroidales	Prevotellaceae	Prevotella	Bacteria;Pseudomonadati;Bacteroidota;Bacteroidia;Bacteroidales;Prevotellaceae;Prevotella;Prevotella sp. E15-22
Prevotella sp. E2-28	0	0	0	0	0	0	0	0	0	0	0	0	0	0	0	0	0	0	0	0	0	0	0	29	0	0	0	0	0	13	26	0	0	0	0	68	Bacteria	Pseudomonadati	Bacteroidota	Bacteroidia	Bacteroidales	Prevotellaceae	Prevotella	Bacteria;Pseudomonadati;Bacteroidota;Bacteroidia;Bacteroidales;Prevotellaceae;Prevotella;Prevotella sp. E2-28
Prevotella sp. E9-3	0	0	0	0	0	0	0	0	0	0	0	0	0	0	0	0	0	0	0	0	0	0	0	34	0	0	0	0	0	0	0	0	0	0	0	34	Bacteria	Pseudomonadati	Bacteroidota	Bacteroidia	Bacteroidales	Prevotellaceae	Prevotella	Bacteria;Pseudomonadati;Bacteroidota;Bacteroidia;Bacteroidales;Prevotellaceae;Prevotella;Prevotella sp. E9-3
Prevotella sp. Rep29	0	0	0	0	0	0	0	0	0	0	0	0	0	0	39	0	0	0	0	0	0	0	0	39	0	0	10	0	17	0	0	0	0	0	13	118	Bacteria	Pseudomonadati	Bacteroidota	Bacteroidia	Bacteroidales	Prevotellaceae	Prevotella	Bacteria;Pseudomonadati;Bacteroidota;Bacteroidia;Bacteroidales;Prevotellaceae;Prevotella;Prevotella sp. Rep29
Prevotella sp. oral taxon 475	0	0	0	0	0	0	0	0	0	0	0	0	0	0	0	0	0	0	0	0	0	0	0	12	0	0	0	0	0	0	0	0	0	0	0	12	Bacteria	Pseudomonadati	Bacteroidota	Bacteroidia	Bacteroidales	Prevotellaceae	Prevotella	Bacteria;Pseudomonadati;Bacteroidota;Bacteroidia;Bacteroidales;Prevotellaceae;Prevotella;Prevotella sp. oral taxon 475
Prevotella veroralis	0	0	0	0	0	0	0	0	0	0	0	0	0	0	0	0	0	0	0	0	0	0	0	0	0	0	0	0	0	0	16	0	0	0	0	16	Bacteria	Pseudomonadati	Bacteroidota	Bacteroidia	Bacteroidales	Prevotellaceae	Prevotella	Bacteria;Pseudomonadati;Bacteroidota;Bacteroidia;Bacteroidales;Prevotellaceae;Prevotella;Prevotella veroralis
Pseudoprevotella muciniphila	0	0	0	0	0	0	0	0	0	0	0	0	0	0	0	0	0	0	0	0	0	0	0	0	0	0	0	0	0	13	10	11	11	0	0	45	Bacteria	Pseudomonadati	Bacteroidota	Bacteroidia	Bacteroidales	Prevotellaceae	Pseudoprevotella	Bacteria;Pseudomonadati;Bacteroidota;Bacteroidia;Bacteroidales;Prevotellaceae;Pseudoprevotella;Pseudoprevotella muciniphila
Segatella copri	1656	2881	2406	35	13	2384	60	331	160	75	7658	0	3990	84	570	382	75	1883	62	3009	16	726	8208	4062	3152	408	14344	5904	7007	290	283	209	210	11897	5757	90187	Bacteria	Pseudomonadati	Bacteroidota	Bacteroidia	Bacteroidales	Prevotellaceae	Segatella	Bacteria;Pseudomonadati;Bacteroidota;Bacteroidia;Bacteroidales;Prevotellaceae;Segatella;Segatella copri
Segatella hominis	291	26	40	0	0	242	0	0	0	0	134	0	40	0	24	73	0	39	0	80	0	20	54	325	102	144	6973	2464	3021	26	36	21	17	5051	2237	21480	Bacteria	Pseudomonadati	Bacteroidota	Bacteroidia	Bacteroidales	Prevotellaceae	Segatella	Bacteria;Pseudomonadati;Bacteroidota;Bacteroidia;Bacteroidales;Prevotellaceae;Segatella;Segatella hominis
Segatella oris	0	0	0	0	0	0	0	0	0	0	0	0	0	0	0	0	0	0	0	0	0	0	0	16	0	0	0	0	0	0	0	0	0	0	0	16	Bacteria	Pseudomonadati	Bacteroidota	Bacteroidia	Bacteroidales	Prevotellaceae	Segatella	Bacteria;Pseudomonadati;Bacteroidota;Bacteroidia;Bacteroidales;Prevotellaceae;Segatella;Segatella oris
Xylanibacter ruminicola	0	0	0	0	0	0	0	0	0	0	0	0	0	0	0	0	0	0	0	0	0	0	0	33	0	0	0	0	0	15	15	17	10	0	0	90	Bacteria	Pseudomonadati	Bacteroidota	Bacteroidia	Bacteroidales	Prevotellaceae	Xylanibacter	Bacteria;Pseudomonadati;Bacteroidota;Bacteroidia;Bacteroidales;Prevotellaceae;Xylanibacter;Xylanibacter ruminicola
Acetobacteroides_uncultured	0	0	0	0	0	0	0	0	0	0	0	0	0	0	0	0	0	0	0	0	0	0	0	0	0	0	0	0	0	12	0	0	0	0	0	12	Bacteria	Pseudomonadati	Bacteroidota	Bacteroidia	Bacteroidales	Rikenellaceae	Acetobacteroides	Bacteria;Pseudomonadati;Bacteroidota;Bacteroidia;Bacteroidales;Rikenellaceae;Acetobacteroides;Acetobacteroides_uncultured
Alistipes communis	0	61	10	419	10	88	15	132	0	20	104	0	21	152	0	46	38	0	37	30	35	58	69	0	43	270	372	140	343	221	203	179	202	373	443	4134	Bacteria	Pseudomonadati	Bacteroidota	Bacteroidia	Bacteroidales	Rikenellaceae	Alistipes	Bacteria;Pseudomonadati;Bacteroidota;Bacteroidia;Bacteroidales;Rikenellaceae;Alistipes;Alistipes communis
Alistipes dispar	0	0	0	26	16	0	28	748	0	0	0	0	0	12	0	0	0	0	0	0	0	10	0	0	10	0	0	0	0	146	107	61	107	10	15	1296	Bacteria	Pseudomonadati	Bacteroidota	Bacteroidia	Bacteroidales	Rikenellaceae	Alistipes	Bacteria;Pseudomonadati;Bacteroidota;Bacteroidia;Bacteroidales;Rikenellaceae;Alistipes;Alistipes dispar
Alistipes finegoldii	0	42	28	223	21	24	0	94	0	170	47	0	56	58	0	0	49	0	0	42	0	44	108	0	18	200	204	89	186	98	95	70	79	233	274	2552	Bacteria	Pseudomonadati	Bacteroidota	Bacteroidia	Bacteroidales	Rikenellaceae	Alistipes	Bacteria;Pseudomonadati;Bacteroidota;Bacteroidia;Bacteroidales;Rikenellaceae;Alistipes;Alistipes finegoldii
Alistipes ihumii	0	24	0	134	0	17	0	34	0	0	27	0	12	48	0	0	0	0	0	18	0	27	0	0	0	21	27	0	10	35	24	26	31	14	43	572	Bacteria	Pseudomonadati	Bacteroidota	Bacteroidia	Bacteroidales	Rikenellaceae	Alistipes	Bacteria;Pseudomonadati;Bacteroidota;Bacteroidia;Bacteroidales;Rikenellaceae;Alistipes;Alistipes ihumii
Alistipes indistinctus	0	19	13	148	0	52	0	0	0	0	0	0	13	0	0	0	0	0	0	0	18	0	0	0	0	46	109	47	88	12	18	0	0	79	133	795	Bacteria	Pseudomonadati	Bacteroidota	Bacteroidia	Bacteroidales	Rikenellaceae	Alistipes	Bacteria;Pseudomonadati;Bacteroidota;Bacteroidia;Bacteroidales;Rikenellaceae;Alistipes;Alistipes indistinctus
Alistipes megaguti	0	0	0	0	0	0	0	0	0	0	14	0	0	11	0	0	0	0	0	0	0	15	13	0	0	0	22	0	21	71	59	38	58	15	16	353	Bacteria	Pseudomonadati	Bacteroidota	Bacteroidia	Bacteroidales	Rikenellaceae	Alistipes	Bacteria;Pseudomonadati;Bacteroidota;Bacteroidia;Bacteroidales;Rikenellaceae;Alistipes;Alistipes megaguti
Alistipes onderdonkii	0	23	46	14213	259	17	127	323	0	44	310	0	586	344	0	0	1130	0	0	0	24	64	180	0	24	106	210	99	176	131	103	82	124	200	232	19177	Bacteria	Pseudomonadati	Bacteroidota	Bacteroidia	Bacteroidales	Rikenellaceae	Alistipes	Bacteria;Pseudomonadati;Bacteroidota;Bacteroidia;Bacteroidales;Rikenellaceae;Alistipes;Alistipes onderdonkii
Alistipes senegalensis	18	65	0	24	0	0	0	23	35	26	14	0	15	50	0	17	28	0	10	0	0	13	10	20	0	191	354	163	333	181	233	96	239	396	351	2905	Bacteria	Pseudomonadati	Bacteroidota	Bacteroidia	Bacteroidales	Rikenellaceae	Alistipes	Bacteria;Pseudomonadati;Bacteroidota;Bacteroidia;Bacteroidales;Rikenellaceae;Alistipes;Alistipes senegalensis
Alistipes shahii	0	73	47	317	74	47	0	238	0	117	34	0	48	108	0	0	22	0	120	93	0	85	187	0	27	1077	1834	816	1598	388	273	204	335	1786	1784	11732	Bacteria	Pseudomonadati	Bacteroidota	Bacteroidia	Bacteroidales	Rikenellaceae	Alistipes	Bacteria;Pseudomonadati;Bacteroidota;Bacteroidia;Bacteroidales;Rikenellaceae;Alistipes;Alistipes shahii
Alistipes sp. dk3624	0	16	0	224	0	0	0	0	0	0	0	0	0	0	0	0	0	0	0	0	0	0	0	0	0	0	0	0	11	13	0	0	12	0	11	287	Bacteria	Pseudomonadati	Bacteroidota	Bacteroidia	Bacteroidales	Rikenellaceae	Alistipes	Bacteria;Pseudomonadati;Bacteroidota;Bacteroidia;Bacteroidales;Rikenellaceae;Alistipes;Alistipes sp. dk3624
Alistipes sp. i18-0019-D1	0	0	0	18	14	0	26	29	0	14	80	0	0	0	0	0	19	0	0	0	0	0	0	0	0	0	22	0	10	22	0	0	18	21	18	311	Bacteria	Pseudomonadati	Bacteroidota	Bacteroidia	Bacteroidales	Rikenellaceae	Alistipes	Bacteria;Pseudomonadati;Bacteroidota;Bacteroidia;Bacteroidales;Rikenellaceae;Alistipes;Alistipes sp. i18-0019-D1
Alistipes_uncultured	0	18	0	25	0	0	0	11	0	63	16	0	0	38	0	0	13	0	0	0	0	13	20	0	0	18	49	12	30	108	116	55	115	22	29	771	Bacteria	Pseudomonadati	Bacteroidota	Bacteroidia	Bacteroidales	Rikenellaceae	Alistipes	Bacteria;Pseudomonadati;Bacteroidota;Bacteroidia;Bacteroidales;Rikenellaceae;Alistipes;Alistipes_uncultured
Parabacteroides chongii	0	0	0	0	0	0	0	0	0	0	0	0	0	0	0	0	0	0	0	0	0	0	0	0	0	0	16	0	12	16	19	14	22	0	11	110	Bacteria	Pseudomonadati	Bacteroidota	Bacteroidia	Bacteroidales	Tannerellaceae	Parabacteroides	Bacteria;Pseudomonadati;Bacteroidota;Bacteroidia;Bacteroidales;Tannerellaceae;Parabacteroides;Parabacteroides chongii
Parabacteroides distasonis	44	105	165	950	168	29	357	483	89	56	63	0	117	342	41	21	24	29	61	107	195	311	263	32	129	2341	3160	1623	2365	4838	5139	3578	5186	3063	3846	39320	Bacteria	Pseudomonadati	Bacteroidota	Bacteroidia	Bacteroidales	Tannerellaceae	Parabacteroides	Bacteria;Pseudomonadati;Bacteroidota;Bacteroidia;Bacteroidales;Tannerellaceae;Parabacteroides;Parabacteroides distasonis
Parabacteroides faecis	0	0	0	0	0	0	0	0	0	0	0	0	0	0	0	0	0	0	0	0	0	0	0	0	0	0	20	12	0	62	49	43	43	10	12	251	Bacteria	Pseudomonadati	Bacteroidota	Bacteroidia	Bacteroidales	Tannerellaceae	Parabacteroides	Bacteria;Pseudomonadati;Bacteroidota;Bacteroidia;Bacteroidales;Tannerellaceae;Parabacteroides;Parabacteroides faecis
Parabacteroides goldsteinii	0	0	0	0	0	0	50	24	0	13	0	0	0	0	0	0	0	0	0	12	21	0	0	0	0	75	125	60	74	35	32	26	24	131	176	878	Bacteria	Pseudomonadati	Bacteroidota	Bacteroidia	Bacteroidales	Tannerellaceae	Parabacteroides	Bacteria;Pseudomonadati;Bacteroidota;Bacteroidia;Bacteroidales;Tannerellaceae;Parabacteroides;Parabacteroides goldsteinii
Parabacteroides johnsonii	0	0	0	16	0	0	0	26	0	0	0	0	11	0	0	43	0	0	0	0	0	0	11	0	22	24	62	44	57	61	89	48	56	58	74	702	Bacteria	Pseudomonadati	Bacteroidota	Bacteroidia	Bacteroidales	Tannerellaceae	Parabacteroides	Bacteria;Pseudomonadati;Bacteroidota;Bacteroidia;Bacteroidales;Tannerellaceae;Parabacteroides;Parabacteroides johnsonii
Parabacteroides merdae	0	170	66	740	119	100	79	421	18	26	75	0	41	770	0	0	147	0	64	58	0	11	475	0	63	195	448	180	258	828	839	554	846	336	420	8347	Bacteria	Pseudomonadati	Bacteroidota	Bacteroidia	Bacteroidales	Tannerellaceae	Parabacteroides	Bacteria;Pseudomonadati;Bacteroidota;Bacteroidia;Bacteroidales;Tannerellaceae;Parabacteroides;Parabacteroides merdae
Parabacteroides sp. AD58	0	0	0	0	0	24	0	0	0	0	0	0	21	0	18	0	0	0	98	0	0	0	0	0	16	0	20	10	0	55	60	48	53	0	16	439	Bacteria	Pseudomonadati	Bacteroidota	Bacteroidia	Bacteroidales	Tannerellaceae	Parabacteroides	Bacteria;Pseudomonadati;Bacteroidota;Bacteroidia;Bacteroidales;Tannerellaceae;Parabacteroides;Parabacteroides sp. AD58
Parabacteroides sp. CT06	0	0	0	0	0	0	0	0	0	0	0	0	0	0	0	0	0	0	0	0	0	0	0	0	0	0	514	0	295	0	0	0	0	438	379	1626	Bacteria	Pseudomonadati	Bacteroidota	Bacteroidia	Bacteroidales	Tannerellaceae	Parabacteroides	Bacteria;Pseudomonadati;Bacteroidota;Bacteroidia;Bacteroidales;Tannerellaceae;Parabacteroides;Parabacteroides sp. CT06
Tannerella forsythia	0	0	0	0	0	0	0	0	0	0	0	0	0	0	0	0	0	0	0	0	0	0	0	0	0	0	0	0	0	0	10	0	0	0	0	10	Bacteria	Pseudomonadati	Bacteroidota	Bacteroidia	Bacteroidales	Tannerellaceae	Tannerella	Bacteria;Pseudomonadati;Bacteroidota;Bacteroidia;Bacteroidales;Tannerellaceae;Tannerella;Tannerella forsythia
Tannerella serpentiformis	0	0	0	0	0	0	0	0	0	0	0	0	0	0	0	0	0	0	0	0	0	0	0	0	0	0	0	0	0	0	15	0	0	0	0	15	Bacteria	Pseudomonadati	Bacteroidota	Bacteroidia	Bacteroidales	Tannerellaceae	Tannerella	Bacteria;Pseudomonadati;Bacteroidota;Bacteroidia;Bacteroidales;Tannerellaceae;Tannerella;Tannerella serpentiformis
Xiashengella succiniciproducens	0	0	0	0	0	0	0	0	0	0	0	0	0	0	0	0	0	0	0	0	0	0	0	0	0	0	0	0	0	0	16	0	0	0	0	16	Bacteria	Pseudomonadati	Bacteroidota	Bacteroidia	Marinilabiliales	Marinilabiliaceae	Xiashengella	Bacteria;Pseudomonadati;Bacteroidota;Bacteroidia;Marinilabiliales;Marinilabiliaceae;Xiashengella;Xiashengella succiniciproducens
Draconibacterium orientale	0	0	0	0	0	0	0	0	0	0	0	0	0	0	0	0	0	0	0	0	0	0	0	0	0	0	0	0	0	18	0	0	0	0	0	18	Bacteria	Pseudomonadati	Bacteroidota	Bacteroidia	Marinilabiliales	Prolixibacteraceae	Draconibacterium	Bacteria;Pseudomonadati;Bacteroidota;Bacteroidia;Marinilabiliales;Prolixibacteraceae;Draconibacterium;Draconibacterium orientale
Draconibacterium_uncultured	0	0	0	0	0	0	0	0	0	0	0	0	0	0	0	0	0	0	0	0	0	0	0	0	0	0	16	0	0	0	0	0	0	15	24	55	Bacteria	Pseudomonadati	Bacteroidota	Bacteroidia	Marinilabiliales	Prolixibacteraceae	Draconibacterium	Bacteria;Pseudomonadati;Bacteroidota;Bacteroidia;Marinilabiliales;Prolixibacteraceae;Draconibacterium;Draconibacterium_uncultured
Phnomibacter ginsenosidimutans	0	0	0	0	0	0	0	0	0	0	0	0	0	0	0	0	0	0	0	0	0	0	0	0	0	0	0	0	0	0	10	0	0	0	0	10	Bacteria	Pseudomonadati	Bacteroidota	Chitinophagia	Chitinophagales	Chitinophagaceae	Phnomibacter	Bacteria;Pseudomonadati;Bacteroidota;Chitinophagia;Chitinophagales;Chitinophagaceae;Phnomibacter;Phnomibacter ginsenosidimutans
Algoriphagus halophytocola	0	0	0	0	0	0	0	0	0	0	0	0	0	0	0	0	0	0	0	0	0	0	0	0	0	0	0	0	0	0	12	0	0	0	0	12	Bacteria	Pseudomonadati	Bacteroidota	Cytophagia	Cytophagales	Cyclobacteriaceae	Algoriphagus	Bacteria;Pseudomonadati;Bacteroidota;Cytophagia;Cytophagales;Cyclobacteriaceae;Algoriphagus;Algoriphagus halophytocola
Echinicola sp. 20G	0	0	0	0	0	0	0	0	0	0	0	0	0	0	0	0	0	0	0	0	0	0	0	0	0	0	0	0	0	0	16	0	0	0	0	16	Bacteria	Pseudomonadati	Bacteroidota	Cytophagia	Cytophagales	Cyclobacteriaceae	Echinicola	Bacteria;Pseudomonadati;Bacteroidota;Cytophagia;Cytophagales;Cyclobacteriaceae;Echinicola;Echinicola sp. 20G
Hymenobacter qilianensis	0	0	0	0	0	0	0	0	0	0	0	0	0	0	0	0	0	0	0	0	0	0	0	0	0	0	0	0	0	0	0	0	17	0	0	17	Bacteria	Pseudomonadati	Bacteroidota	Cytophagia	Cytophagales	Hymenobacteraceae	Hymenobacter	Bacteria;Pseudomonadati;Bacteroidota;Cytophagia;Cytophagales;Hymenobacteraceae;Hymenobacter;Hymenobacter qilianensis
Pontibacter actiniarum	0	0	0	0	0	0	0	0	0	0	0	0	0	0	0	0	0	0	0	0	0	0	0	0	0	0	0	0	0	24	16	0	0	0	0	40	Bacteria	Pseudomonadati	Bacteroidota	Cytophagia	Cytophagales	Hymenobacteraceae	Pontibacter	Bacteria;Pseudomonadati;Bacteroidota;Cytophagia;Cytophagales;Hymenobacteraceae;Pontibacter;Pontibacter actiniarum
Christiangramia fulva	0	0	0	0	0	0	0	0	0	0	0	0	0	0	0	0	0	0	0	0	0	0	0	0	0	0	0	0	0	0	22	0	0	0	0	22	Bacteria	Pseudomonadati	Bacteroidota	Flavobacteriia	Flavobacteriales	Flavobacteriaceae	Christiangramia	Bacteria;Pseudomonadati;Bacteroidota;Flavobacteriia;Flavobacteriales;Flavobacteriaceae;Christiangramia;Christiangramia fulva
Flavobacterium sp. N3904	0	0	0	0	0	0	0	0	0	0	0	0	0	0	0	0	0	0	0	0	0	0	0	0	0	0	0	0	0	0	43	0	0	0	0	43	Bacteria	Pseudomonadati	Bacteroidota	Flavobacteriia	Flavobacteriales	Flavobacteriaceae	Flavobacterium	Bacteria;Pseudomonadati;Bacteroidota;Flavobacteriia;Flavobacteriales;Flavobacteriaceae;Flavobacterium;Flavobacterium sp. N3904
Salegentibacter salegens	0	0	0	0	0	0	0	0	0	0	0	0	0	0	0	0	0	0	0	0	0	0	0	0	0	0	0	0	0	0	26	0	0	0	0	26	Bacteria	Pseudomonadati	Bacteroidota	Flavobacteriia	Flavobacteriales	Flavobacteriaceae	Salegentibacter	Bacteria;Pseudomonadati;Bacteroidota;Flavobacteriia;Flavobacteriales;Flavobacteriaceae;Salegentibacter;Salegentibacter salegens
Bergeyella porcorum	0	0	0	0	0	0	0	0	0	0	0	0	0	0	0	0	0	0	0	0	0	0	0	0	0	0	0	0	0	33	32	0	21	0	0	86	Bacteria	Pseudomonadati	Bacteroidota	Flavobacteriia	Flavobacteriales	Weeksellaceae	Bergeyella	Bacteria;Pseudomonadati;Bacteroidota;Flavobacteriia;Flavobacteriales;Weeksellaceae;Bergeyella;Bergeyella porcorum
Chryseobacterium panacisoli	0	0	0	0	0	0	0	0	0	0	0	0	0	0	0	0	0	0	0	0	0	0	0	0	0	0	0	0	0	0	53	0	0	0	0	53	Bacteria	Pseudomonadati	Bacteroidota	Flavobacteriia	Flavobacteriales	Weeksellaceae	Chryseobacterium	Bacteria;Pseudomonadati;Bacteroidota;Flavobacteriia;Flavobacteriales;Weeksellaceae;Chryseobacterium;Chryseobacterium panacisoli
Solitalea canadensis	0	0	0	0	0	0	0	0	0	0	0	0	0	0	0	0	0	0	0	0	0	0	0	0	0	0	0	0	0	16	0	0	0	0	0	16	Bacteria	Pseudomonadati	Bacteroidota	Sphingobacteriia	Sphingobacteriales	Sphingobacteriaceae	Solitalea	Bacteria;Pseudomonadati;Bacteroidota;Sphingobacteriia;Sphingobacteriales;Sphingobacteriaceae;Solitalea;Solitalea canadensis
Sphingobacterium lactis	0	0	0	0	0	0	0	0	0	0	0	0	0	0	0	0	0	0	0	0	0	0	0	0	0	0	0	0	0	0	23	0	0	0	0	23	Bacteria	Pseudomonadati	Bacteroidota	Sphingobacteriia	Sphingobacteriales	Sphingobacteriaceae	Sphingobacterium	Bacteria;Pseudomonadati;Bacteroidota;Sphingobacteriia;Sphingobacteriales;Sphingobacteriaceae;Sphingobacterium;Sphingobacterium lactis
Campylobacter concisus	0	0	0	0	0	0	0	0	0	0	0	0	0	0	0	0	0	0	0	0	0	0	0	0	0	0	0	0	0	11	0	0	0	0	0	11	Bacteria	Pseudomonadati	Campylobacterota	Epsilonproteobacteria	Campylobacterales	Campylobacteraceae	Campylobacter	Bacteria;Pseudomonadati;Campylobacterota;Epsilonproteobacteria;Campylobacterales;Campylobacteraceae;Campylobacter;Campylobacter concisus
Campylobacter jejuni	35	0	0	0	0	0	0	0	0	0	0	0	0	0	0	0	0	0	0	0	0	0	0	0	0	0	0	0	0	46	53	41	39	0	0	214	Bacteria	Pseudomonadati	Campylobacterota	Epsilonproteobacteria	Campylobacterales	Campylobacteraceae	Campylobacter	Bacteria;Pseudomonadati;Campylobacterota;Epsilonproteobacteria;Campylobacterales;Campylobacteraceae;Campylobacter;Campylobacter jejuni
Helicobacter canis	0	0	0	0	0	0	0	0	0	0	0	0	0	0	0	0	0	0	0	0	0	0	0	0	0	0	0	0	0	0	10	0	0	0	0	10	Bacteria	Pseudomonadati	Campylobacterota	Epsilonproteobacteria	Campylobacterales	Helicobacteraceae	Helicobacter	Bacteria;Pseudomonadati;Campylobacterota;Epsilonproteobacteria;Campylobacterales;Helicobacteraceae;Helicobacter;Helicobacter canis
Sulfurovum lithotrophicum	0	0	0	0	0	0	0	0	0	0	0	0	0	0	0	0	0	0	0	0	0	0	0	0	0	0	11	0	11	0	0	0	0	11	14	47	Bacteria	Pseudomonadati	Campylobacterota	Epsilonproteobacteria	Campylobacterales	Sulfurovaceae	Sulfurovum	Bacteria;Pseudomonadati;Campylobacterota;Epsilonproteobacteria;Campylobacterales;Sulfurovaceae;Sulfurovum;Sulfurovum lithotrophicum
Kiritimatiella glycovorans	0	0	0	0	0	0	0	0	0	0	0	0	0	0	0	0	0	0	0	0	0	0	0	0	0	0	0	0	0	0	0	0	0	12	0	12	Bacteria	Pseudomonadati	Kiritimatiellota	Kiritimatiellia	Kiritimatiellales	Kiritimatiellaceae	Kiritimatiella	Bacteria;Pseudomonadati;Kiritimatiellota;Kiritimatiellia;Kiritimatiellales;Kiritimatiellaceae;Kiritimatiella;Kiritimatiella glycovorans
Sorangium cellulosum	0	0	0	0	0	0	0	0	0	0	0	0	0	0	0	0	0	0	0	0	0	0	0	0	0	0	17	0	0	0	0	0	0	15	12	44	Bacteria	Pseudomonadati	Myxococcota	Myxococcota_Incertae_sedis	Polyangiales	Polyangiaceae	Sorangium	Bacteria;Pseudomonadati;Myxococcota;Myxococcota_Incertae_sedis;Polyangiales;Polyangiaceae;Sorangium;Sorangium cellulosum
Komagataeibacter oboediens	0	0	0	0	0	0	0	0	0	0	0	0	0	0	0	0	0	0	0	0	0	0	0	0	0	0	0	0	21	0	0	0	0	0	0	21	Bacteria	Pseudomonadati	Pseudomonadota	Alphaproteobacteria	Acetobacterales	Acetobacteraceae	Komagataeibacter	Bacteria;Pseudomonadati;Pseudomonadota;Alphaproteobacteria;Acetobacterales;Acetobacteraceae;Komagataeibacter;Komagataeibacter oboediens
Cohaesibacter_uncultured	0	0	0	0	0	0	0	0	0	0	0	0	0	0	0	0	0	0	0	0	0	0	0	0	0	0	0	0	0	90	39	0	64	0	0	193	Bacteria	Pseudomonadati	Pseudomonadota	Alphaproteobacteria	Hyphomicrobiales	Cohaesibacteraceae	Cohaesibacter	Bacteria;Pseudomonadati;Pseudomonadota;Alphaproteobacteria;Hyphomicrobiales;Cohaesibacteraceae;Cohaesibacter;Cohaesibacter_uncultured
Chenggangzhangella methanolivorans	0	0	0	0	0	0	0	0	0	0	0	0	0	0	0	0	0	0	0	0	0	0	0	0	0	0	0	0	0	0	0	0	0	0	108	108	Bacteria	Pseudomonadati	Pseudomonadota	Alphaproteobacteria	Hyphomicrobiales	Methylopilaceae	Chenggangzhangella	Bacteria;Pseudomonadati;Pseudomonadota;Alphaproteobacteria;Hyphomicrobiales;Methylopilaceae;Chenggangzhangella;Chenggangzhangella methanolivorans
Rhodopseudomonas palustris	0	0	0	0	0	0	0	0	0	0	0	0	0	0	0	0	0	0	0	0	0	0	0	0	0	0	0	0	0	0	50	0	0	0	0	50	Bacteria	Pseudomonadati	Pseudomonadota	Alphaproteobacteria	Hyphomicrobiales	Nitrobacteraceae	Rhodopseudomonas	Bacteria;Pseudomonadati;Pseudomonadota;Alphaproteobacteria;Hyphomicrobiales;Nitrobacteraceae;Rhodopseudomonas;Rhodopseudomonas palustris
Rhizobium leguminosarum	0	0	0	0	0	0	0	0	0	0	0	0	0	0	0	0	0	0	0	0	0	0	0	0	0	0	93	0	54	0	0	0	0	118	106	371	Bacteria	Pseudomonadati	Pseudomonadota	Alphaproteobacteria	Hyphomicrobiales	Rhizobiaceae	Rhizobium	Bacteria;Pseudomonadati;Pseudomonadota;Alphaproteobacteria;Hyphomicrobiales;Rhizobiaceae;Rhizobium;Rhizobium leguminosarum
Rhizobium lentis	0	0	0	0	0	0	0	0	0	0	0	0	0	0	0	0	0	0	0	0	0	0	0	0	0	0	88	0	0	0	0	0	0	62	0	150	Bacteria	Pseudomonadati	Pseudomonadota	Alphaproteobacteria	Hyphomicrobiales	Rhizobiaceae	Rhizobium	Bacteria;Pseudomonadati;Pseudomonadota;Alphaproteobacteria;Hyphomicrobiales;Rhizobiaceae;Rhizobium;Rhizobium lentis
Rhizobium sp. Pop5	0	0	0	0	0	0	0	0	0	0	0	0	0	0	0	0	0	0	0	0	0	0	0	0	0	90	0	0	0	0	0	0	0	0	0	90	Bacteria	Pseudomonadati	Pseudomonadota	Alphaproteobacteria	Hyphomicrobiales	Rhizobiaceae	Rhizobium	Bacteria;Pseudomonadati;Pseudomonadota;Alphaproteobacteria;Hyphomicrobiales;Rhizobiaceae;Rhizobium;Rhizobium sp. Pop5
Sulfitobacter sp. S190	0	0	0	0	0	0	0	0	0	0	0	0	0	0	0	0	0	0	0	0	0	0	0	0	0	0	64	0	0	0	0	0	0	0	0	64	Bacteria	Pseudomonadati	Pseudomonadota	Alphaproteobacteria	Rhodobacterales	Roseobacteraceae	Sulfitobacter	Bacteria;Pseudomonadati;Pseudomonadota;Alphaproteobacteria;Rhodobacterales;Roseobacteraceae;Sulfitobacter;Sulfitobacter sp. S190
Qipengyuania sp. DSG2-2	0	0	0	0	0	0	0	0	0	0	0	0	0	0	0	0	0	0	0	0	0	0	0	0	0	0	0	0	0	0	29	0	0	0	0	29	Bacteria	Pseudomonadati	Pseudomonadota	Alphaproteobacteria	Sphingomonadales	Erythrobacteraceae	Qipengyuania	Bacteria;Pseudomonadati;Pseudomonadota;Alphaproteobacteria;Sphingomonadales;Erythrobacteraceae;Qipengyuania;Qipengyuania sp. DSG2-2
Sphingobium baderi	0	0	0	0	0	0	0	0	0	0	0	0	0	0	0	0	0	0	0	0	0	0	0	0	0	0	0	0	110	0	0	0	0	0	0	110	Bacteria	Pseudomonadati	Pseudomonadota	Alphaproteobacteria	Sphingomonadales	Sphingomonadaceae	Sphingobium	Bacteria;Pseudomonadati;Pseudomonadota;Alphaproteobacteria;Sphingomonadales;Sphingomonadaceae;Sphingobium;Sphingobium baderi
Oxalobacter aliiformigenes	0	0	0	0	0	0	0	0	0	0	0	0	0	0	0	0	0	0	0	0	0	0	0	0	0	0	32	0	0	25	24	0	27	27	0	135	Bacteria	Pseudomonadati	Pseudomonadota	Betaproteobacteria	Burkholderiales	Oxalobacteraceae	Oxalobacter	Bacteria;Pseudomonadati;Pseudomonadota;Betaproteobacteria;Burkholderiales;Oxalobacteraceae;Oxalobacter;Oxalobacter aliiformigenes
Duodenibacillus massiliensis	56	0	0	0	0	0	0	0	0	0	0	0	0	274	21	0	44	34	0	0	0	0	265	0	0	0	26	0	14	18	11	0	18	15	27	823	Bacteria	Pseudomonadati	Pseudomonadota	Betaproteobacteria	Burkholderiales	Sutterellaceae	Duodenibacillus	Bacteria;Pseudomonadati;Pseudomonadota;Betaproteobacteria;Burkholderiales;Sutterellaceae;Duodenibacillus;Duodenibacillus massiliensis
Sutterella faecalis	0	0	0	0	0	0	0	0	0	0	0	0	0	0	0	0	0	0	0	0	0	0	0	0	0	0	14	0	0	14	0	0	0	20	21	69	Bacteria	Pseudomonadati	Pseudomonadota	Betaproteobacteria	Burkholderiales	Sutterellaceae	Sutterella	Bacteria;Pseudomonadati;Pseudomonadota;Betaproteobacteria;Burkholderiales;Sutterellaceae;Sutterella;Sutterella faecalis
Sutterella megalosphaeroides	0	0	40	0	0	0	0	69	0	0	0	0	0	0	0	0	0	0	0	0	0	0	0	0	0	0	52	42	63	49	39	38	58	59	50	559	Bacteria	Pseudomonadati	Pseudomonadota	Betaproteobacteria	Burkholderiales	Sutterellaceae	Sutterella	Bacteria;Pseudomonadati;Pseudomonadota;Betaproteobacteria;Burkholderiales;Sutterellaceae;Sutterella;Sutterella megalosphaeroides
Sutterella wadsworthensis	0	0	0	0	0	0	0	0	0	0	0	0	0	0	0	0	0	0	0	0	0	0	0	0	0	24	14	0	19	14	0	0	14	0	22	107	Bacteria	Pseudomonadati	Pseudomonadota	Betaproteobacteria	Burkholderiales	Sutterellaceae	Sutterella	Bacteria;Pseudomonadati;Pseudomonadota;Betaproteobacteria;Burkholderiales;Sutterellaceae;Sutterella;Sutterella wadsworthensis
Turicimonas muris	0	0	0	0	21	0	0	0	0	0	0	0	0	0	0	0	0	0	0	0	0	0	0	0	0	0	0	0	0	16	0	0	0	0	0	37	Bacteria	Pseudomonadati	Pseudomonadota	Betaproteobacteria	Burkholderiales	Sutterellaceae	Turicimonas	Bacteria;Pseudomonadati;Pseudomonadota;Betaproteobacteria;Burkholderiales;Sutterellaceae;Turicimonas;Turicimonas muris
Aeromonas veronii	0	0	0	0	0	0	0	0	0	0	0	0	0	0	0	0	0	0	0	0	0	0	0	0	0	0	0	0	0	0	0	0	0	22	0	22	Bacteria	Pseudomonadati	Pseudomonadota	Gammaproteobacteria	Aeromonadales	Aeromonadaceae	Aeromonas	Bacteria;Pseudomonadati;Pseudomonadota;Gammaproteobacteria;Aeromonadales;Aeromonadaceae;Aeromonas;Aeromonas veronii
Succinivibrio dextrinosolvens	0	0	0	0	0	0	0	0	0	0	0	0	0	0	0	0	0	72	0	0	0	0	0	0	0	0	0	0	0	0	0	0	0	0	0	72	Bacteria	Pseudomonadati	Pseudomonadota	Gammaproteobacteria	Aeromonadales	Succinivibrionaceae	Succinivibrio	Bacteria;Pseudomonadati;Pseudomonadota;Gammaproteobacteria;Aeromonadales;Succinivibrionaceae;Succinivibrio;Succinivibrio dextrinosolvens
Paraglaciecola psychrophila	0	0	0	0	0	0	0	0	0	0	0	0	0	0	0	0	0	0	0	0	0	0	0	0	0	0	0	0	0	16	0	0	11	0	0	27	Bacteria	Pseudomonadati	Pseudomonadota	Gammaproteobacteria	Alteromonadales	Alteromonadaceae	Paraglaciecola	Bacteria;Pseudomonadati;Pseudomonadota;Gammaproteobacteria;Alteromonadales;Alteromonadaceae;Paraglaciecola;Paraglaciecola psychrophila
Colwellia sp. PAMC 20917	0	0	0	0	0	0	0	0	0	0	0	0	0	0	0	0	0	0	0	0	0	0	0	0	0	0	0	0	0	11	0	0	0	0	0	11	Bacteria	Pseudomonadati	Pseudomonadota	Gammaproteobacteria	Alteromonadales	Colwelliaceae	Colwellia	Bacteria;Pseudomonadati;Pseudomonadota;Gammaproteobacteria;Alteromonadales;Colwelliaceae;Colwellia;Colwellia sp. PAMC 20917
Candidatus Hamiltonella defensa	0	0	0	0	0	0	0	0	0	0	0	0	0	0	0	0	0	0	0	0	0	0	0	0	0	30	85	37	80	0	0	0	0	67	72	371	Bacteria	Pseudomonadati	Pseudomonadota	Gammaproteobacteria	Enterobacterales	Enterobacteriaceae	Candidatus Hamiltonella	Bacteria;Pseudomonadati;Pseudomonadota;Gammaproteobacteria;Enterobacterales;Enterobacteriaceae;Candidatus Hamiltonella;Candidatus Hamiltonella defensa
Candidatus Regiella insecticola	0	0	0	0	0	0	0	0	0	0	0	0	0	0	0	0	0	0	0	0	0	0	0	0	0	22	57	34	39	0	0	0	0	51	59	262	Bacteria	Pseudomonadati	Pseudomonadota	Gammaproteobacteria	Enterobacterales	Enterobacteriaceae	Candidatus Regiella	Bacteria;Pseudomonadati;Pseudomonadota;Gammaproteobacteria;Enterobacterales;Enterobacteriaceae;Candidatus Regiella;Candidatus Regiella insecticola
Cedecea neteri	0	0	0	0	0	0	0	0	0	0	0	0	0	0	0	0	0	0	0	0	0	0	0	0	0	0	14	0	15	0	0	0	0	21	23	73	Bacteria	Pseudomonadati	Pseudomonadota	Gammaproteobacteria	Enterobacterales	Enterobacteriaceae	Cedecea	Bacteria;Pseudomonadati;Pseudomonadota;Gammaproteobacteria;Enterobacterales;Enterobacteriaceae;Cedecea;Cedecea neteri
Citrobacter amalonaticus	0	0	0	0	0	0	0	0	0	0	0	0	0	0	0	0	0	0	0	0	0	0	0	0	0	0	30	0	13	0	0	0	0	0	32	75	Bacteria	Pseudomonadati	Pseudomonadota	Gammaproteobacteria	Enterobacterales	Enterobacteriaceae	Citrobacter	Bacteria;Pseudomonadati;Pseudomonadota;Gammaproteobacteria;Enterobacterales;Enterobacteriaceae;Citrobacter;Citrobacter amalonaticus
Citrobacter braakii	0	0	0	0	0	0	0	0	0	0	0	0	0	0	0	0	0	0	0	0	0	0	0	0	0	0	0	0	58	0	0	0	0	0	0	58	Bacteria	Pseudomonadati	Pseudomonadota	Gammaproteobacteria	Enterobacterales	Enterobacteriaceae	Citrobacter	Bacteria;Pseudomonadati;Pseudomonadota;Gammaproteobacteria;Enterobacterales;Enterobacteriaceae;Citrobacter;Citrobacter braakii
Citrobacter enshiensis	0	0	0	0	0	0	0	0	0	0	0	0	0	0	0	0	0	0	0	0	0	0	0	0	0	0	10	0	0	0	0	0	0	0	0	10	Bacteria	Pseudomonadati	Pseudomonadota	Gammaproteobacteria	Enterobacterales	Enterobacteriaceae	Citrobacter	Bacteria;Pseudomonadati;Pseudomonadota;Gammaproteobacteria;Enterobacterales;Enterobacteriaceae;Citrobacter;Citrobacter enshiensis
Citrobacter farmeri	0	0	0	0	0	0	0	0	0	0	0	0	0	0	0	0	0	0	0	0	0	0	0	0	0	0	17	0	10	0	0	0	0	17	0	44	Bacteria	Pseudomonadati	Pseudomonadota	Gammaproteobacteria	Enterobacterales	Enterobacteriaceae	Citrobacter	Bacteria;Pseudomonadati;Pseudomonadota;Gammaproteobacteria;Enterobacterales;Enterobacteriaceae;Citrobacter;Citrobacter farmeri
Citrobacter freundii	0	0	0	0	0	0	0	0	0	0	0	0	0	0	0	0	0	0	0	0	0	0	0	0	0	95	140	0	84	0	0	0	0	158	118	595	Bacteria	Pseudomonadati	Pseudomonadota	Gammaproteobacteria	Enterobacterales	Enterobacteriaceae	Citrobacter	Bacteria;Pseudomonadati;Pseudomonadota;Gammaproteobacteria;Enterobacterales;Enterobacteriaceae;Citrobacter;Citrobacter freundii
Citrobacter koseri	0	0	0	0	0	0	0	0	0	0	0	0	0	0	0	0	0	0	0	0	0	0	0	0	0	0	22	0	0	0	0	0	0	0	20	42	Bacteria	Pseudomonadati	Pseudomonadota	Gammaproteobacteria	Enterobacterales	Enterobacteriaceae	Citrobacter	Bacteria;Pseudomonadati;Pseudomonadota;Gammaproteobacteria;Enterobacterales;Enterobacteriaceae;Citrobacter;Citrobacter koseri
Citrobacter portucalensis	0	0	0	0	0	0	0	0	0	0	0	0	0	0	0	0	0	0	0	0	0	0	0	0	0	0	0	0	35	0	0	0	0	42	51	128	Bacteria	Pseudomonadati	Pseudomonadota	Gammaproteobacteria	Enterobacterales	Enterobacteriaceae	Citrobacter	Bacteria;Pseudomonadati;Pseudomonadota;Gammaproteobacteria;Enterobacterales;Enterobacteriaceae;Citrobacter;Citrobacter portucalensis
Citrobacter rodentium	0	0	0	0	0	0	0	0	0	0	0	0	0	0	0	0	0	0	0	0	0	0	0	0	0	0	10	81	10	0	0	0	0	11	12	124	Bacteria	Pseudomonadati	Pseudomonadota	Gammaproteobacteria	Enterobacterales	Enterobacteriaceae	Citrobacter	Bacteria;Pseudomonadati;Pseudomonadota;Gammaproteobacteria;Enterobacterales;Enterobacteriaceae;Citrobacter;Citrobacter rodentium
Citrobacter sp. R56	0	0	0	0	0	0	0	0	0	0	0	0	0	0	0	0	0	0	0	0	0	0	0	0	0	0	11	0	0	0	0	0	0	15	0	26	Bacteria	Pseudomonadati	Pseudomonadota	Gammaproteobacteria	Enterobacterales	Enterobacteriaceae	Citrobacter	Bacteria;Pseudomonadati;Pseudomonadota;Gammaproteobacteria;Enterobacterales;Enterobacteriaceae;Citrobacter;Citrobacter sp. R56
Citrobacter sp. RHB25-C09	0	0	0	0	0	0	0	0	0	0	0	0	0	0	0	0	0	0	0	0	0	0	0	0	0	11	14	0	0	0	0	0	0	0	15	40	Bacteria	Pseudomonadati	Pseudomonadota	Gammaproteobacteria	Enterobacterales	Enterobacteriaceae	Citrobacter	Bacteria;Pseudomonadati;Pseudomonadota;Gammaproteobacteria;Enterobacterales;Enterobacteriaceae;Citrobacter;Citrobacter sp. RHB25-C09
Enterobacter asburiae	0	0	0	0	0	0	0	0	0	0	0	0	0	0	0	0	0	0	0	0	0	0	0	0	0	0	15	0	0	0	0	0	0	15	0	30	Bacteria	Pseudomonadati	Pseudomonadota	Gammaproteobacteria	Enterobacterales	Enterobacteriaceae	Enterobacter	Bacteria;Pseudomonadati;Pseudomonadota;Gammaproteobacteria;Enterobacterales;Enterobacteriaceae;Enterobacter;Enterobacter asburiae
Enterobacter cancerogenus	0	0	0	0	0	0	0	0	0	0	0	0	0	0	0	0	0	0	0	0	0	0	0	0	0	0	0	0	12	0	0	0	0	0	0	12	Bacteria	Pseudomonadati	Pseudomonadota	Gammaproteobacteria	Enterobacterales	Enterobacteriaceae	Enterobacter	Bacteria;Pseudomonadati;Pseudomonadota;Gammaproteobacteria;Enterobacterales;Enterobacteriaceae;Enterobacter;Enterobacter cancerogenus
Enterobacter chuandaensis	0	0	0	0	0	0	0	0	0	0	0	0	0	0	0	0	0	0	0	0	0	0	0	0	0	0	0	0	0	0	0	0	0	10	0	10	Bacteria	Pseudomonadati	Pseudomonadota	Gammaproteobacteria	Enterobacterales	Enterobacteriaceae	Enterobacter	Bacteria;Pseudomonadati;Pseudomonadota;Gammaproteobacteria;Enterobacterales;Enterobacteriaceae;Enterobacter;Enterobacter chuandaensis
Enterobacter cloacae	0	0	0	0	0	0	0	0	0	0	0	0	0	0	0	0	0	0	0	0	0	0	0	0	0	0	15	0	10	0	0	0	0	13	13	51	Bacteria	Pseudomonadati	Pseudomonadota	Gammaproteobacteria	Enterobacterales	Enterobacteriaceae	Enterobacter	Bacteria;Pseudomonadati;Pseudomonadota;Gammaproteobacteria;Enterobacterales;Enterobacteriaceae;Enterobacter;Enterobacter cloacae
Enterobacter hormaechei	0	0	0	0	0	0	0	0	0	0	0	0	0	0	0	0	0	0	0	0	0	0	0	0	0	426	596	215	584	0	0	0	0	740	609	3170	Bacteria	Pseudomonadati	Pseudomonadota	Gammaproteobacteria	Enterobacterales	Enterobacteriaceae	Enterobacter	Bacteria;Pseudomonadati;Pseudomonadota;Gammaproteobacteria;Enterobacterales;Enterobacteriaceae;Enterobacter;Enterobacter hormaechei
Enterobacter kobei	0	0	0	0	0	0	0	0	0	0	0	0	0	0	0	0	0	0	0	0	0	0	0	0	0	16	49	0	28	0	0	0	0	49	56	198	Bacteria	Pseudomonadati	Pseudomonadota	Gammaproteobacteria	Enterobacterales	Enterobacteriaceae	Enterobacter	Bacteria;Pseudomonadati;Pseudomonadota;Gammaproteobacteria;Enterobacterales;Enterobacteriaceae;Enterobacter;Enterobacter kobei
Enterobacter mori	0	0	0	0	0	0	0	0	0	0	0	0	0	0	0	0	0	0	0	0	0	0	0	0	0	0	0	0	14	0	0	0	0	0	0	14	Bacteria	Pseudomonadati	Pseudomonadota	Gammaproteobacteria	Enterobacterales	Enterobacteriaceae	Enterobacter	Bacteria;Pseudomonadati;Pseudomonadota;Gammaproteobacteria;Enterobacterales;Enterobacteriaceae;Enterobacter;Enterobacter mori
Enterobacter roggenkampii	0	0	0	0	0	0	0	0	0	0	0	0	0	0	0	0	0	0	0	0	0	0	0	0	0	0	14	0	10	0	0	0	0	0	0	24	Bacteria	Pseudomonadati	Pseudomonadota	Gammaproteobacteria	Enterobacterales	Enterobacteriaceae	Enterobacter	Bacteria;Pseudomonadati;Pseudomonadota;Gammaproteobacteria;Enterobacterales;Enterobacteriaceae;Enterobacter;Enterobacter roggenkampii
Escherichia albertii	0	11	0	0	0	0	0	0	0	0	0	0	0	0	0	0	0	0	0	0	0	0	0	0	0	95	236	70	188	0	0	0	0	237	193	1030	Bacteria	Pseudomonadati	Pseudomonadota	Gammaproteobacteria	Enterobacterales	Enterobacteriaceae	Escherichia	Bacteria;Pseudomonadati;Pseudomonadota;Gammaproteobacteria;Enterobacterales;Enterobacteriaceae;Escherichia;Escherichia albertii
Escherichia coli	386	1770	0	602	481	316	377	340	262	679	389	0	1172	268	1375	162	290	457	145	0	227	211	115	2150	328	19108	31067	12729	25334	883	1117	726	569	31027	30515	165577	Bacteria	Pseudomonadati	Pseudomonadota	Gammaproteobacteria	Enterobacterales	Enterobacteriaceae	Escherichia	Bacteria;Pseudomonadati;Pseudomonadota;Gammaproteobacteria;Enterobacterales;Enterobacteriaceae;Escherichia;Escherichia coli
Escherichia fergusonii	0	0	0	0	0	0	0	0	0	0	0	0	0	0	0	0	0	0	0	0	0	0	0	0	0	72	149	66	137	0	0	0	0	135	151	710	Bacteria	Pseudomonadati	Pseudomonadota	Gammaproteobacteria	Enterobacterales	Enterobacteriaceae	Escherichia	Bacteria;Pseudomonadati;Pseudomonadota;Gammaproteobacteria;Enterobacterales;Enterobacteriaceae;Escherichia;Escherichia fergusonii
Escherichia marmotae	0	0	0	0	0	0	0	0	0	0	0	0	0	0	0	0	0	0	0	0	0	0	0	0	0	64	156	55	104	18	17	17	20	142	123	716	Bacteria	Pseudomonadati	Pseudomonadota	Gammaproteobacteria	Enterobacterales	Enterobacteriaceae	Escherichia	Bacteria;Pseudomonadati;Pseudomonadota;Gammaproteobacteria;Enterobacterales;Enterobacteriaceae;Escherichia;Escherichia marmotae
Escherichia sp. E4742	0	0	0	0	0	0	0	0	0	0	0	0	0	0	0	0	0	0	0	0	0	0	0	0	0	30	68	27	47	0	0	0	0	68	75	315	Bacteria	Pseudomonadati	Pseudomonadota	Gammaproteobacteria	Enterobacterales	Enterobacteriaceae	Escherichia	Bacteria;Pseudomonadati;Pseudomonadota;Gammaproteobacteria;Enterobacterales;Enterobacteriaceae;Escherichia;Escherichia sp. E4742
Escherichia sp. KS167_9B	0	0	0	0	0	0	0	0	0	0	0	0	0	0	0	0	0	0	0	0	0	0	0	0	0	56	57	0	50	93	167	57	27	107	74	688	Bacteria	Pseudomonadati	Pseudomonadota	Gammaproteobacteria	Enterobacterales	Enterobacteriaceae	Escherichia	Bacteria;Pseudomonadati;Pseudomonadota;Gammaproteobacteria;Enterobacterales;Enterobacteriaceae;Escherichia;Escherichia sp. KS167_9B
Klebsiella aerogenes	0	0	0	0	0	0	0	0	0	0	0	0	0	0	0	0	0	0	0	0	0	0	0	25	0	0	0	0	11	0	0	0	0	0	13	49	Bacteria	Pseudomonadati	Pseudomonadota	Gammaproteobacteria	Enterobacterales	Enterobacteriaceae	Klebsiella	Bacteria;Pseudomonadati;Pseudomonadota;Gammaproteobacteria;Enterobacterales;Enterobacteriaceae;Klebsiella;Klebsiella aerogenes
Klebsiella michiganensis	0	0	0	0	0	0	0	0	0	0	0	0	0	0	0	0	0	0	0	0	0	0	0	0	0	0	15	0	13	0	0	0	0	19	13	60	Bacteria	Pseudomonadati	Pseudomonadota	Gammaproteobacteria	Enterobacterales	Enterobacteriaceae	Klebsiella	Bacteria;Pseudomonadati;Pseudomonadota;Gammaproteobacteria;Enterobacterales;Enterobacteriaceae;Klebsiella;Klebsiella michiganensis
Klebsiella pneumoniae	0	0	0	0	0	0	0	0	0	0	0	0	0	0	0	334	0	0	0	0	0	0	193	0	0	209	323	155	280	5510	3482	3299	2312	468	370	16935	Bacteria	Pseudomonadati	Pseudomonadota	Gammaproteobacteria	Enterobacterales	Enterobacteriaceae	Klebsiella	Bacteria;Pseudomonadati;Pseudomonadota;Gammaproteobacteria;Enterobacterales;Enterobacteriaceae;Klebsiella;Klebsiella pneumoniae
Klebsiella quasipneumoniae	0	0	0	0	0	0	0	0	0	0	0	0	0	0	0	0	0	0	0	0	0	0	0	0	0	0	14	0	17	24	20	0	24	15	11	125	Bacteria	Pseudomonadati	Pseudomonadota	Gammaproteobacteria	Enterobacterales	Enterobacteriaceae	Klebsiella	Bacteria;Pseudomonadati;Pseudomonadota;Gammaproteobacteria;Enterobacterales;Enterobacteriaceae;Klebsiella;Klebsiella quasipneumoniae
Klebsiella variicola	0	0	0	0	0	0	0	0	0	0	0	0	0	0	0	0	0	0	0	0	0	0	0	0	0	0	0	0	0	36	0	0	26	18	0	80	Bacteria	Pseudomonadati	Pseudomonadota	Gammaproteobacteria	Enterobacterales	Enterobacteriaceae	Klebsiella	Bacteria;Pseudomonadati;Pseudomonadota;Gammaproteobacteria;Enterobacterales;Enterobacteriaceae;Klebsiella;Klebsiella variicola
Kluyvera ascorbata	0	0	0	0	0	0	0	0	0	0	0	0	0	0	0	0	0	0	0	0	0	0	0	0	0	0	0	0	17	0	0	0	0	0	0	17	Bacteria	Pseudomonadati	Pseudomonadota	Gammaproteobacteria	Enterobacterales	Enterobacteriaceae	Kluyvera	Bacteria;Pseudomonadati;Pseudomonadota;Gammaproteobacteria;Enterobacterales;Enterobacteriaceae;Kluyvera;Kluyvera ascorbata
Kluyvera cryocrescens	0	0	0	0	0	0	0	0	0	0	0	0	0	0	0	0	0	0	0	0	0	0	0	0	0	0	22	0	0	0	0	0	0	0	0	22	Bacteria	Pseudomonadati	Pseudomonadota	Gammaproteobacteria	Enterobacterales	Enterobacteriaceae	Kluyvera	Bacteria;Pseudomonadati;Pseudomonadota;Gammaproteobacteria;Enterobacterales;Enterobacteriaceae;Kluyvera;Kluyvera cryocrescens
Kluyvera intermedia	0	0	0	0	0	0	0	0	0	0	0	0	0	0	0	0	0	0	0	0	0	0	0	0	0	0	0	0	10	0	0	0	0	0	0	10	Bacteria	Pseudomonadati	Pseudomonadota	Gammaproteobacteria	Enterobacterales	Enterobacteriaceae	Kluyvera	Bacteria;Pseudomonadati;Pseudomonadota;Gammaproteobacteria;Enterobacterales;Enterobacteriaceae;Kluyvera;Kluyvera intermedia
Kosakonia calanthes	0	0	0	0	0	0	0	0	0	0	0	0	0	0	0	0	0	0	0	0	0	0	0	0	0	0	0	0	0	0	0	0	0	0	29	29	Bacteria	Pseudomonadati	Pseudomonadota	Gammaproteobacteria	Enterobacterales	Enterobacteriaceae	Kosakonia	Bacteria;Pseudomonadati;Pseudomonadota;Gammaproteobacteria;Enterobacterales;Enterobacteriaceae;Kosakonia;Kosakonia calanthes
Kosakonia radicincitans	0	0	0	0	0	0	0	0	0	0	0	0	0	0	0	0	0	0	0	0	0	0	0	0	0	0	0	0	0	0	0	0	0	25	0	25	Bacteria	Pseudomonadati	Pseudomonadota	Gammaproteobacteria	Enterobacterales	Enterobacteriaceae	Kosakonia	Bacteria;Pseudomonadati;Pseudomonadota;Gammaproteobacteria;Enterobacterales;Enterobacteriaceae;Kosakonia;Kosakonia radicincitans
Lelliottia amnigena	0	0	0	0	0	0	0	0	0	0	0	0	0	0	0	0	0	0	0	0	0	0	0	0	0	0	14	0	0	0	0	0	0	0	13	27	Bacteria	Pseudomonadati	Pseudomonadota	Gammaproteobacteria	Enterobacterales	Enterobacteriaceae	Lelliottia	Bacteria;Pseudomonadati;Pseudomonadota;Gammaproteobacteria;Enterobacterales;Enterobacteriaceae;Lelliottia;Lelliottia amnigena
[Enterobacter] lignolyticus	0	0	0	0	0	0	0	0	0	0	0	0	0	0	0	0	0	0	0	0	0	0	0	0	0	0	0	0	10	0	0	0	0	11	0	21	Bacteria	Pseudomonadati	Pseudomonadota	Gammaproteobacteria	Enterobacterales	Enterobacteriaceae	Pluralibacter	Bacteria;Pseudomonadati;Pseudomonadota;Gammaproteobacteria;Enterobacterales;Enterobacteriaceae;Pluralibacter;[Enterobacter] lignolyticus
Salmonella bongori	0	0	0	0	0	0	0	0	0	0	0	0	0	0	0	0	0	0	0	0	0	0	0	0	0	0	13	0	11	0	0	0	0	0	0	24	Bacteria	Pseudomonadati	Pseudomonadota	Gammaproteobacteria	Enterobacterales	Enterobacteriaceae	Salmonella	Bacteria;Pseudomonadati;Pseudomonadota;Gammaproteobacteria;Enterobacterales;Enterobacteriaceae;Salmonella;Salmonella bongori
Salmonella enterica	0	0	0	0	0	0	0	0	0	0	0	0	0	0	0	0	0	0	0	0	0	0	0	73	0	300	508	301	660	268	154	114	41	781	563	3763	Bacteria	Pseudomonadati	Pseudomonadota	Gammaproteobacteria	Enterobacterales	Enterobacteriaceae	Salmonella	Bacteria;Pseudomonadati;Pseudomonadota;Gammaproteobacteria;Enterobacterales;Enterobacteriaceae;Salmonella;Salmonella enterica
Shigella boydii	0	0	0	0	0	0	0	0	0	0	0	0	0	0	0	0	0	0	0	0	0	0	0	0	0	99	141	98	169	0	0	0	0	183	140	830	Bacteria	Pseudomonadati	Pseudomonadota	Gammaproteobacteria	Enterobacterales	Enterobacteriaceae	Shigella	Bacteria;Pseudomonadati;Pseudomonadota;Gammaproteobacteria;Enterobacterales;Enterobacteriaceae;Shigella;Shigella boydii
Shigella dysenteriae	0	20	0	0	0	0	0	0	0	0	0	0	0	0	0	0	0	0	0	0	0	0	0	0	0	108	207	70	222	0	0	0	0	190	218	1035	Bacteria	Pseudomonadati	Pseudomonadota	Gammaproteobacteria	Enterobacterales	Enterobacteriaceae	Shigella	Bacteria;Pseudomonadati;Pseudomonadota;Gammaproteobacteria;Enterobacterales;Enterobacteriaceae;Shigella;Shigella dysenteriae
Shigella flexneri	0	61	0	0	0	0	0	0	0	0	0	0	0	0	0	0	0	0	0	0	0	0	0	0	0	677	784	369	750	0	0	0	0	938	796	4375	Bacteria	Pseudomonadati	Pseudomonadota	Gammaproteobacteria	Enterobacterales	Enterobacteriaceae	Shigella	Bacteria;Pseudomonadati;Pseudomonadota;Gammaproteobacteria;Enterobacterales;Enterobacteriaceae;Shigella;Shigella flexneri
Shigella sonnei	0	0	0	0	0	0	0	0	0	0	0	0	0	0	0	0	0	0	0	0	0	0	0	0	0	83	99	0	101	0	0	0	0	59	59	401	Bacteria	Pseudomonadati	Pseudomonadota	Gammaproteobacteria	Enterobacterales	Enterobacteriaceae	Shigella	Bacteria;Pseudomonadati;Pseudomonadota;Gammaproteobacteria;Enterobacterales;Enterobacteriaceae;Shigella;Shigella sonnei
Superficieibacter sp. HKU1	0	0	0	0	0	0	0	0	0	0	0	0	0	0	0	0	0	0	0	0	0	0	0	0	0	0	0	0	0	0	0	0	0	0	13	13	Bacteria	Pseudomonadati	Pseudomonadota	Gammaproteobacteria	Enterobacterales	Enterobacteriaceae	Superficieibacter	Bacteria;Pseudomonadati;Pseudomonadota;Gammaproteobacteria;Enterobacterales;Enterobacteriaceae;Superficieibacter;Superficieibacter sp. HKU1
Trabulsiella odontotermitis	0	0	0	0	0	0	0	0	0	0	0	0	0	0	0	0	0	0	0	0	0	0	0	0	0	0	0	0	0	0	0	0	0	0	11	11	Bacteria	Pseudomonadati	Pseudomonadota	Gammaproteobacteria	Enterobacterales	Enterobacteriaceae	Trabulsiella	Bacteria;Pseudomonadati;Pseudomonadota;Gammaproteobacteria;Enterobacterales;Enterobacteriaceae;Trabulsiella;Trabulsiella odontotermitis
Yokenella regensburgei	0	0	0	0	0	0	0	0	0	0	0	0	0	0	0	0	0	0	0	0	0	0	0	0	0	0	0	0	12	0	0	0	0	0	0	12	Bacteria	Pseudomonadati	Pseudomonadota	Gammaproteobacteria	Enterobacterales	Enterobacteriaceae	Yokenella	Bacteria;Pseudomonadati;Pseudomonadota;Gammaproteobacteria;Enterobacterales;Enterobacteriaceae;Yokenella;Yokenella regensburgei
Morganella morganii	0	0	0	0	0	0	0	0	0	0	0	0	0	0	0	0	0	0	0	0	0	0	0	0	0	0	0	0	0	0	0	0	0	0	10	10	Bacteria	Pseudomonadati	Pseudomonadota	Gammaproteobacteria	Enterobacterales	Morganellaceae	Morganella	Bacteria;Pseudomonadati;Pseudomonadota;Gammaproteobacteria;Enterobacterales;Morganellaceae;Morganella;Morganella morganii
Pectobacterium punjabense	0	0	0	0	0	0	0	0	0	0	0	0	0	0	0	0	0	0	0	0	0	0	0	0	0	0	17	0	0	0	0	0	0	0	0	17	Bacteria	Pseudomonadati	Pseudomonadota	Gammaproteobacteria	Enterobacterales	Pectobacteriaceae	Pectobacterium	Bacteria;Pseudomonadati;Pseudomonadota;Gammaproteobacteria;Enterobacterales;Pectobacteriaceae;Pectobacterium;Pectobacterium punjabense
Serratia entomophila	0	0	0	0	0	0	0	0	0	0	0	0	0	0	0	0	0	0	0	0	0	0	0	0	0	16	41	16	41	0	0	0	0	45	40	199	Bacteria	Pseudomonadati	Pseudomonadota	Gammaproteobacteria	Enterobacterales	Yersiniaceae	Serratia	Bacteria;Pseudomonadati;Pseudomonadota;Gammaproteobacteria;Enterobacterales;Yersiniaceae;Serratia;Serratia entomophila
Serratia proteamaculans	0	0	0	0	0	0	0	0	0	0	0	0	0	0	0	0	0	0	0	0	0	0	0	0	0	10	23	0	25	0	0	0	0	14	18	90	Bacteria	Pseudomonadati	Pseudomonadota	Gammaproteobacteria	Enterobacterales	Yersiniaceae	Serratia	Bacteria;Pseudomonadati;Pseudomonadota;Gammaproteobacteria;Enterobacterales;Yersiniaceae;Serratia;Serratia proteamaculans
Haemophilus parainfluenzae	0	0	0	0	0	0	0	0	0	0	0	0	0	0	0	0	0	0	0	0	0	0	14	0	88	0	0	0	0	0	0	0	0	0	0	102	Bacteria	Pseudomonadati	Pseudomonadota	Gammaproteobacteria	Pasteurellales	Pasteurellaceae	Haemophilus	Bacteria;Pseudomonadati;Pseudomonadota;Gammaproteobacteria;Pasteurellales;Pasteurellaceae;Haemophilus;Haemophilus parainfluenzae
Pseudomonas aeruginosa	111	0	0	0	0	0	0	0	0	0	0	0	0	0	0	0	0	0	0	0	0	0	0	0	0	178	172	121	232	0	0	0	0	297	255	1366	Bacteria	Pseudomonadati	Pseudomonadota	Gammaproteobacteria	Pseudomonadales	Pseudomonadaceae	Pseudomonas	Bacteria;Pseudomonadati;Pseudomonadota;Gammaproteobacteria;Pseudomonadales;Pseudomonadaceae;Pseudomonas;Pseudomonas aeruginosa
Pseudomonas fluorescens	0	0	0	0	0	0	0	0	0	0	0	0	0	0	0	0	0	0	0	0	0	0	0	0	0	0	0	0	0	0	0	0	0	0	13	13	Bacteria	Pseudomonadati	Pseudomonadota	Gammaproteobacteria	Pseudomonadales	Pseudomonadaceae	Pseudomonas	Bacteria;Pseudomonadati;Pseudomonadota;Gammaproteobacteria;Pseudomonadales;Pseudomonadaceae;Pseudomonas;Pseudomonas fluorescens
Pseudomonas putida	0	0	0	0	0	0	0	0	0	0	0	0	0	0	0	0	0	0	0	0	0	0	0	0	0	0	0	0	0	98	0	0	0	0	0	98	Bacteria	Pseudomonadati	Pseudomonadota	Gammaproteobacteria	Pseudomonadales	Pseudomonadaceae	Pseudomonas	Bacteria;Pseudomonadati;Pseudomonadota;Gammaproteobacteria;Pseudomonadales;Pseudomonadaceae;Pseudomonas;Pseudomonas putida
Pseudomonas syringae	0	0	0	0	0	0	0	0	0	0	0	0	0	0	0	0	0	0	0	0	0	0	0	0	0	0	0	0	0	22	82	0	53	0	0	157	Bacteria	Pseudomonadati	Pseudomonadota	Gammaproteobacteria	Pseudomonadales	Pseudomonadaceae	Pseudomonas	Bacteria;Pseudomonadati;Pseudomonadota;Gammaproteobacteria;Pseudomonadales;Pseudomonadaceae;Pseudomonas;Pseudomonas syringae
Enterovibrio norvegicus	0	0	0	0	15	0	0	0	0	0	0	0	0	0	29	0	0	0	0	0	0	0	0	0	0	27	57	19	45	72	112	69	29	71	52	597	Bacteria	Pseudomonadati	Pseudomonadota	Gammaproteobacteria	Vibrionales	Vibrionaceae	Enterovibrio	Bacteria;Pseudomonadati;Pseudomonadota;Gammaproteobacteria;Vibrionales;Vibrionaceae;Enterovibrio;Enterovibrio norvegicus
Photobacterium leiognathi	23	13	92	96	79	16	20	50	33	21	35	0	55	23	103	30	26	118	29	0	31	26	16	37	16	121	156	97	123	105	88	100	82	155	434	2449	Bacteria	Pseudomonadati	Pseudomonadota	Gammaproteobacteria	Vibrionales	Vibrionaceae	Photobacterium	Bacteria;Pseudomonadati;Pseudomonadota;Gammaproteobacteria;Vibrionales;Vibrionaceae;Photobacterium;Photobacterium leiognathi
Treponema ruminis	0	0	0	0	0	0	0	0	0	0	0	0	0	0	0	0	0	0	0	0	0	0	0	0	0	0	0	0	0	24	27	16	19	0	0	86	Bacteria	Pseudomonadati	Spirochaetota	Spirochaetia	Spirochaetales	Treponemataceae	Treponema	Bacteria;Pseudomonadati;Spirochaetota;Spirochaetia;Spirochaetales;Treponemataceae;Treponema;Treponema ruminis
Desulfovibrio desulfuricans	0	0	0	0	0	0	0	0	0	0	0	0	0	0	0	0	0	0	0	0	0	0	0	0	0	0	0	0	10	10	0	0	0	0	0	20	Bacteria	Pseudomonadati	Thermodesulfobacteriota	Desulfovibrionia	Desulfovibrionales	Desulfovibrionaceae	Desulfovibrio	Bacteria;Pseudomonadati;Thermodesulfobacteriota;Desulfovibrionia;Desulfovibrionales;Desulfovibrionaceae;Desulfovibrio;Desulfovibrio desulfuricans
Desulfovibrio piger	59	0	0	0	0	25	0	53	51	0	0	0	57	46	0	0	0	70	23	0	114	33	0	11	35	570	1133	409	964	384	243	187	339	1115	1045	6966	Bacteria	Pseudomonadati	Thermodesulfobacteriota	Desulfovibrionia	Desulfovibrionales	Desulfovibrionaceae	Desulfovibrio	Bacteria;Pseudomonadati;Thermodesulfobacteriota;Desulfovibrionia;Desulfovibrionales;Desulfovibrionaceae;Desulfovibrio;Desulfovibrio piger
Mailhella_uncultured	0	0	0	50	0	0	0	0	0	0	0	0	0	0	0	0	0	0	0	0	0	0	0	0	0	67	205	94	196	178	118	81	138	171	241	1539	Bacteria	Pseudomonadati	Thermodesulfobacteriota	Desulfovibrionia	Desulfovibrionales	Desulfovibrionaceae	Mailhella	Bacteria;Pseudomonadati;Thermodesulfobacteriota;Desulfovibrionia;Desulfovibrionales;Desulfovibrionaceae;Mailhella;Mailhella_uncultured
Maridesulfovibrio sp.	0	0	0	0	0	0	0	0	0	0	0	0	0	0	0	0	0	0	0	0	0	0	0	0	0	0	0	0	0	0	11	0	0	0	0	11	Bacteria	Pseudomonadati	Thermodesulfobacteriota	Desulfovibrionia	Desulfovibrionales	Desulfovibrionaceae	Maridesulfovibrio	Bacteria;Pseudomonadati;Thermodesulfobacteriota;Desulfovibrionia;Desulfovibrionales;Desulfovibrionaceae;Maridesulfovibrio;Maridesulfovibrio sp.
Pseudodesulfovibrio indicus	0	0	0	0	0	0	0	0	0	0	0	0	0	0	0	0	0	0	0	0	0	0	0	0	0	0	0	0	0	0	0	0	0	17	0	17	Bacteria	Pseudomonadati	Thermodesulfobacteriota	Desulfovibrionia	Desulfovibrionales	Desulfovibrionaceae	Pseudodesulfovibrio	Bacteria;Pseudomonadati;Thermodesulfobacteriota;Desulfovibrionia;Desulfovibrionales;Desulfovibrionaceae;Pseudodesulfovibrio;Pseudodesulfovibrio indicus
Akkermansia massiliensis	0	0	0	0	0	0	0	0	0	0	0	0	0	0	0	0	108	0	0	0	0	0	0	0	0	0	0	0	0	0	0	0	0	0	0	108	Bacteria	Pseudomonadati	Verrucomicrobiota	Verrucomicrobiia	Verrucomicrobiales	Akkermansiaceae	Akkermansia	Bacteria;Pseudomonadati;Verrucomicrobiota;Verrucomicrobiia;Verrucomicrobiales;Akkermansiaceae;Akkermansia;Akkermansia massiliensis
Akkermansia muciniphila	10	0	29	0	248	0	643	42	0	253	44	0	0	0	0	11	13	0	246	65	238	0	0	0	97	419	406	126	289	134	115	84	111	354	589	4566	Bacteria	Pseudomonadati	Verrucomicrobiota	Verrucomicrobiia	Verrucomicrobiales	Akkermansiaceae	Akkermansia	Bacteria;Pseudomonadati;Verrucomicrobiota;Verrucomicrobiia;Verrucomicrobiales;Akkermansiaceae;Akkermansia;Akkermansia muciniphila
Fretibacterium fastidiosum	0	0	0	0	0	0	0	0	0	0	0	0	0	0	0	0	0	0	0	0	0	0	0	0	0	0	0	0	0	0	0	0	0	12	0	12	Bacteria	Thermotogati	Synergistota	Synergistia	Synergistales	Aminobacteriaceae	Fretibacterium	Bacteria;Thermotogati;Synergistota;Synergistia;Synergistales;Aminobacteriaceae;Fretibacterium;Fretibacterium fastidiosum
Cloacibacillus evryensis	0	0	0	0	0	0	0	0	0	0	0	0	0	0	0	0	0	0	0	0	0	0	0	0	0	58	122	55	92	0	0	0	0	112	132	571	Bacteria	Thermotogati	Synergistota	Synergistia	Synergistales	Synergistaceae	Cloacibacillus	Bacteria;Thermotogati;Synergistota;Synergistia;Synergistales;Synergistaceae;Cloacibacillus;Cloacibacillus evryensis
Cloacibacillus porcorum	0	0	0	0	0	0	0	0	0	0	0	0	0	0	0	0	0	0	0	0	0	0	0	0	0	72	137	51	115	0	0	0	0	106	155	636	Bacteria	Thermotogati	Synergistota	Synergistia	Synergistales	Synergistaceae	Cloacibacillus	Bacteria;Thermotogati;Synergistota;Synergistia;Synergistales;Synergistaceae;Cloacibacillus;Cloacibacillus porcorum
Homo sapiens	93	56	25	83	125	49	51	80	236	39	67	0	39	51	180	115	67	48	14	37	53	31	28	58	284	369	205	205	163	701	396	378	497	202	270	5295	Eukaryota	Metazoa	Chordata	Mammalia	Primates	Hominidae	Homo	Eukaryota;Metazoa;Chordata;Mammalia;Primates;Hominidae;Homo;Homo sapiens
Unknown	18272	19160	9980	38735	26170	15023	19009	32622	23303	12449	28191	4279	13770	15910	19976	14181	9617	11491	7023	8307	20887	11803	10499	18955	8624	98263	124812	55199	77382	55292	52944	39134	71445	116856	104781	1214344	Unclassified	Unknown	Unknown	Unknown	Unknown	Unknown	Unknown	Unclassified;Unknown;Unknown;Unknown;Unknown;Unknown;Unknown;Unknown
Brigitvirus brigit	0	0	0	0	0	0	0	0	0	0	15	0	0	15	0	0	0	0	0	0	0	0	15	0	10	0	0	0	0	0	0	0	0	0	0	55	Viruses	Heunggongvirae	Uroviricota	Caudoviricetes	Caudoviricetes_Incertae_sedis	Caudoviricetes_Incertae_sedis	Brigitvirus	Viruses;Heunggongvirae;Uroviricota;Caudoviricetes;Caudoviricetes_Incertae_sedis;Caudoviricetes_Incertae_sedis;Brigitvirus;Brigitvirus brigit
Oengusvirus oengus	0	0	0	0	0	0	0	0	0	0	0	0	0	0	0	0	0	0	0	0	0	0	0	0	0	0	0	0	0	448	507	408	749	0	0	2112	Viruses	Heunggongvirae	Uroviricota	Caudoviricetes	Caudoviricetes_Incertae_sedis	Caudoviricetes_Incertae_sedis	Oengusvirus	Viruses;Heunggongvirae;Uroviricota;Caudoviricetes;Caudoviricetes_Incertae_sedis;Caudoviricetes_Incertae_sedis;Oengusvirus;Oengusvirus oengus
Junduvirus communis	0	0	0	0	0	0	0	0	0	0	0	0	0	22	0	0	0	0	0	0	0	24	0	0	0	0	0	0	0	42	66	34	47	0	0	235	Viruses	Heunggongvirae	Uroviricota	Caudoviricetes	Crassvirales	Crevaviridae	Junduvirus	Viruses;Heunggongvirae;Uroviricota;Caudoviricetes;Crassvirales;Crevaviridae;Junduvirus;Junduvirus communis
Junduvirus copri	0	0	0	0	0	0	0	0	0	0	0	0	0	0	0	0	0	0	0	0	0	0	0	0	0	0	0	0	0	0	0	11	0	0	0	11	Viruses	Heunggongvirae	Uroviricota	Caudoviricetes	Crassvirales	Crevaviridae	Junduvirus	Viruses;Heunggongvirae;Uroviricota;Caudoviricetes;Crassvirales;Crevaviridae;Junduvirus;Junduvirus copri
Kingevirus communis	0	0	0	0	0	0	0	0	0	0	10	0	0	0	0	0	0	0	0	0	0	0	0	0	0	0	0	0	0	0	0	0	0	0	0	10	Viruses	Heunggongvirae	Uroviricota	Caudoviricetes	Crassvirales	Crevaviridae	Kingevirus	Viruses;Heunggongvirae;Uroviricota;Caudoviricetes;Crassvirales;Crevaviridae;Kingevirus;Kingevirus communis
Carjivirus communis	0	0	0	92	0	0	0	28	0	0	0	0	0	275	0	0	0	0	0	0	0	0	0	0	22	0	0	0	0	12	20	13	19	0	0	481	Viruses	Heunggongvirae	Uroviricota	Caudoviricetes	Crassvirales	Intestiviridae	Carjivirus	Viruses;Heunggongvirae;Uroviricota;Caudoviricetes;Crassvirales;Intestiviridae;Carjivirus;Carjivirus communis
Carjivirus hominis	0	0	0	16	0	0	0	148	0	0	0	0	0	35	0	0	0	0	0	0	0	0	0	0	0	0	0	0	0	0	0	0	0	0	0	199	Viruses	Heunggongvirae	Uroviricota	Caudoviricetes	Crassvirales	Intestiviridae	Carjivirus	Viruses;Heunggongvirae;Uroviricota;Caudoviricetes;Crassvirales;Intestiviridae;Carjivirus;Carjivirus hominis
Dabirmavirus hominis	0	0	0	0	15	0	0	0	0	0	0	0	0	0	0	0	0	0	0	0	0	0	0	0	0	0	0	0	0	0	0	0	0	0	0	15	Viruses	Heunggongvirae	Uroviricota	Caudoviricetes	Crassvirales	Intestiviridae	Dabirmavirus	Viruses;Heunggongvirae;Uroviricota;Caudoviricetes;Crassvirales;Intestiviridae;Dabirmavirus;Dabirmavirus hominis
Delmidovirus copri	0	0	0	0	0	0	0	0	0	0	0	0	0	0	0	0	0	0	0	0	0	0	0	0	0	0	0	0	0	367	480	326	360	0	0	1533	Viruses	Heunggongvirae	Uroviricota	Caudoviricetes	Crassvirales	Intestiviridae	Delmidovirus	Viruses;Heunggongvirae;Uroviricota;Caudoviricetes;Crassvirales;Intestiviridae;Delmidovirus;Delmidovirus copri
Delmidovirus intestinihominis	0	0	0	0	0	0	0	0	0	0	0	0	0	42	0	0	0	0	0	0	0	0	0	0	0	0	0	0	0	0	0	0	0	0	0	42	Viruses	Heunggongvirae	Uroviricota	Caudoviricetes	Crassvirales	Intestiviridae	Delmidovirus	Viruses;Heunggongvirae;Uroviricota;Caudoviricetes;Crassvirales;Intestiviridae;Delmidovirus;Delmidovirus intestinihominis
Delmidovirus splanchnicus	0	0	0	0	0	0	0	0	0	0	0	0	0	15	0	0	0	0	0	0	0	0	0	0	0	0	0	0	0	0	0	0	0	0	0	15	Viruses	Heunggongvirae	Uroviricota	Caudoviricetes	Crassvirales	Intestiviridae	Delmidovirus	Viruses;Heunggongvirae;Uroviricota;Caudoviricetes;Crassvirales;Intestiviridae;Delmidovirus;Delmidovirus splanchnicus
Fohxhuevirus gastrointestinalis	0	0	0	0	0	0	0	0	0	0	0	0	0	0	0	10	25	0	0	0	0	17	0	0	0	0	0	0	0	0	0	0	0	0	0	52	Viruses	Heunggongvirae	Uroviricota	Caudoviricetes	Crassvirales	Intestiviridae	Fohxhuevirus	Viruses;Heunggongvirae;Uroviricota;Caudoviricetes;Crassvirales;Intestiviridae;Fohxhuevirus;Fohxhuevirus gastrointestinalis
Jahgtovirus intestinalis	0	0	0	0	0	0	0	0	0	0	0	0	0	0	0	0	0	0	0	0	0	0	0	0	0	0	0	0	0	156	170	148	125	0	0	599	Viruses	Heunggongvirae	Uroviricota	Caudoviricetes	Crassvirales	Intestiviridae	Jahgtovirus	Viruses;Heunggongvirae;Uroviricota;Caudoviricetes;Crassvirales;Intestiviridae;Jahgtovirus;Jahgtovirus intestinalis
Kahnovirus oralis	0	0	0	0	0	0	0	0	0	0	0	0	11	0	0	0	0	0	0	0	0	0	0	0	0	0	0	0	0	0	0	0	0	0	0	11	Viruses	Heunggongvirae	Uroviricota	Caudoviricetes	Crassvirales	Steigviridae	Kahnovirus	Viruses;Heunggongvirae;Uroviricota;Caudoviricetes;Crassvirales;Steigviridae;Kahnovirus;Kahnovirus oralis
Afonbuvirus faecalis	0	0	0	0	0	0	0	0	0	0	15	0	0	0	0	0	0	0	0	0	0	0	0	0	0	0	0	0	0	0	0	0	0	0	0	15	Viruses	Heunggongvirae	Uroviricota	Caudoviricetes	Crassvirales	Suoliviridae	Afonbuvirus	Viruses;Heunggongvirae;Uroviricota;Caudoviricetes;Crassvirales;Suoliviridae;Afonbuvirus;Afonbuvirus faecalis
Afonbuvirus intestinihominis	0	0	0	0	0	0	0	0	0	0	14	0	0	0	0	0	0	0	0	0	0	0	0	0	0	0	0	0	0	0	0	0	0	0	0	14	Viruses	Heunggongvirae	Uroviricota	Caudoviricetes	Crassvirales	Suoliviridae	Afonbuvirus	Viruses;Heunggongvirae;Uroviricota;Caudoviricetes;Crassvirales;Suoliviridae;Afonbuvirus;Afonbuvirus intestinihominis
Aurodevirus hiberniae	0	0	0	0	0	0	0	0	0	0	0	0	0	0	0	0	0	0	17	0	0	0	0	0	0	0	0	0	0	0	0	0	0	0	0	17	Viruses	Heunggongvirae	Uroviricota	Caudoviricetes	Crassvirales	Suoliviridae	Aurodevirus	Viruses;Heunggongvirae;Uroviricota;Caudoviricetes;Crassvirales;Suoliviridae;Aurodevirus;Aurodevirus hiberniae
Birpovirus hiberniae	0	0	0	0	0	0	0	0	0	0	0	0	0	0	0	0	0	0	0	0	0	0	0	0	0	0	0	0	0	183	230	186	209	0	0	808	Viruses	Heunggongvirae	Uroviricota	Caudoviricetes	Crassvirales	Suoliviridae	Birpovirus	Viruses;Heunggongvirae;Uroviricota;Caudoviricetes;Crassvirales;Suoliviridae;Birpovirus;Birpovirus hiberniae
Birpovirus hominis	0	0	0	0	0	0	0	0	0	0	0	0	0	0	0	0	0	0	0	0	0	0	0	0	0	0	0	0	0	781	923	735	765	0	0	3204	Viruses	Heunggongvirae	Uroviricota	Caudoviricetes	Crassvirales	Suoliviridae	Birpovirus	Viruses;Heunggongvirae;Uroviricota;Caudoviricetes;Crassvirales;Suoliviridae;Birpovirus;Birpovirus hominis
Blohavirus americanus	0	0	0	0	0	0	0	0	0	0	0	0	0	0	0	0	0	0	0	0	0	0	0	0	0	0	0	0	0	1081	1269	1058	942	0	0	4350	Viruses	Heunggongvirae	Uroviricota	Caudoviricetes	Crassvirales	Suoliviridae	Blohavirus	Viruses;Heunggongvirae;Uroviricota;Caudoviricetes;Crassvirales;Suoliviridae;Blohavirus;Blohavirus americanus
Blohavirus faecalis	0	0	0	0	0	0	0	0	0	0	0	0	0	0	0	0	0	0	0	0	0	0	0	0	0	0	0	0	0	782	886	715	722	0	0	3105	Viruses	Heunggongvirae	Uroviricota	Caudoviricetes	Crassvirales	Suoliviridae	Blohavirus	Viruses;Heunggongvirae;Uroviricota;Caudoviricetes;Crassvirales;Suoliviridae;Blohavirus;Blohavirus faecalis
Burzaovirus coli	0	0	0	29	0	0	0	0	0	0	0	0	0	0	0	0	0	0	0	0	0	0	0	0	0	0	0	0	0	0	0	0	0	0	0	29	Viruses	Heunggongvirae	Uroviricota	Caudoviricetes	Crassvirales	Suoliviridae	Burzaovirus	Viruses;Heunggongvirae;Uroviricota;Caudoviricetes;Crassvirales;Suoliviridae;Burzaovirus;Burzaovirus coli
Burzaovirus faecalis	0	0	0	108	0	0	0	0	0	0	0	0	0	0	0	0	0	0	0	0	0	0	0	0	0	0	0	0	0	0	0	0	0	0	0	108	Viruses	Heunggongvirae	Uroviricota	Caudoviricetes	Crassvirales	Suoliviridae	Burzaovirus	Viruses;Heunggongvirae;Uroviricota;Caudoviricetes;Crassvirales;Suoliviridae;Burzaovirus;Burzaovirus faecalis
Burzaovirus intestinihominis	0	0	0	24	0	0	0	0	0	0	0	0	0	0	0	0	0	0	0	0	0	0	0	0	0	0	0	0	0	0	0	0	0	0	0	24	Viruses	Heunggongvirae	Uroviricota	Caudoviricetes	Crassvirales	Suoliviridae	Burzaovirus	Viruses;Heunggongvirae;Uroviricota;Caudoviricetes;Crassvirales;Suoliviridae;Burzaovirus;Burzaovirus intestinihominis
Canhaevirus faecalis	0	0	0	56	0	0	0	0	0	0	0	0	0	0	0	0	0	0	0	0	0	0	0	0	0	0	0	0	0	0	0	0	0	0	0	56	Viruses	Heunggongvirae	Uroviricota	Caudoviricetes	Crassvirales	Suoliviridae	Canhaevirus	Viruses;Heunggongvirae;Uroviricota;Caudoviricetes;Crassvirales;Suoliviridae;Canhaevirus;Canhaevirus faecalis
Canhaevirus hiberniae	0	0	0	0	0	0	0	0	0	0	0	0	0	0	0	0	0	0	0	0	0	0	0	0	0	49	49	25	20	0	0	0	0	33	47	223	Viruses	Heunggongvirae	Uroviricota	Caudoviricetes	Crassvirales	Suoliviridae	Canhaevirus	Viruses;Heunggongvirae;Uroviricota;Caudoviricetes;Crassvirales;Suoliviridae;Canhaevirus;Canhaevirus hiberniae
Chuhaivirus simiae	0	0	0	0	0	0	0	0	0	0	0	0	0	0	0	0	0	12	0	0	0	0	0	0	0	0	0	0	0	0	0	0	0	0	0	12	Viruses	Heunggongvirae	Uroviricota	Caudoviricetes	Crassvirales	Suoliviridae	Chuhaivirus	Viruses;Heunggongvirae;Uroviricota;Caudoviricetes;Crassvirales;Suoliviridae;Chuhaivirus;Chuhaivirus simiae
Culoivirus faecalis	0	0	0	15	0	0	0	0	0	0	0	0	0	0	0	0	0	0	0	0	0	0	0	0	0	0	0	0	0	0	0	0	0	0	0	15	Viruses	Heunggongvirae	Uroviricota	Caudoviricetes	Crassvirales	Suoliviridae	Culoivirus	Viruses;Heunggongvirae;Uroviricota;Caudoviricetes;Crassvirales;Suoliviridae;Culoivirus;Culoivirus faecalis
