# Supplementary material for: Metagenomic Profiling of the Gut Microbiome in Age-Related Macular Degeneration—A Pilot Study
Source: Biomedicines. 2026 Jun 5;14(6):1290. doi: 10.3390/biomedicines14061290 (PMC13296388; doi:10.3390/biomedicines14061290)
Supplement: Supplementary file 1 [file biomedicines-14-01290-s001.zip › Supplementary Table/Table S2 - Patients characteristics.xlsx]

## Sheet: Sheet1
Patient/Control	SEX	AGE	PATHOLOGY	ENVIRONMENT	HTA	CARDIO-VASCULAR DISORDERS	DIABETES MELLITUS	HYPERCHOLESTEROLEMIA	CATARACT	ALLERGIES	SMOKER	ALCOHOL USE	MEDICATION
Patient 1	M	74	OU/ WET AMD	URBAN	1	0	1	1	0	0	1	0	ATORVASTATIN, METFORMIN, NEBIVOLOL, INDAPAMIDE, AREDS-TYPE ANTIOXIDANT SUPPLEMENTATION, ACETYLSALICYLIC ACID
Patient 2	F	87		URBAN	1	0	0	0	0	0	1	0	AFLIBERCEPT INTRAVITREAL INJECTION OU, CLOPIDOGREL, AREDS-TYPE ANTIOXIDANT SUPPLEMENTATION
Patient 3	F	68	OU/ MIXED AMD	URBAN	1	0	0	0	0	0	0	0	ENALAPRIL, BISOPROLOL
Patient 4	F	80	OD/ WET AMD OS/DRY AMD	URBAN	1	1	0	1		0	0	0	OMEGA-3 FATTY ACIDS, PERINDOPRIL, LEVOTHYROXINE SODIUM, ATORVASTATIN, ACETYLSALICYLIC ACID
Patient 5	F	71	OU/WET AMD	URBAN	1	1	0	0	0	0	0	0	RIVAROXABAN, SOTALOL HYDROCHLORIDE, PERINDOPRIL ARGININE, LUTEIN ZEAXANTHIN, SODIUM HYALURONATE.
Patient 6	F	70	OU/ DRY AMD	RURAL	1	0	0	0	0	1	0	0	LEVOTHYROXINE SODIUM, CHOLECALCIFEROL, PREGABALIN, RAMIPRIL, ATORVASTATIN
Patient 7	M	52	OU/DRY AMD	RURAL	1	0	0	1	0	0	1	1	CLOPIDOGREL, ATORVASTATIN, AMLODIPINE , AFLIBERCEPT INTRAVITREAL INJECTION OS
Patient 8	F	58	OU/ WET AMD	RURAL	1	0	0	1	0	0	0	0	IRBESARTAN, METOPROLOL SUCCINATE, DIOSMIN, ACETYLSALICYLIC ACID, LERCANIDIPINE
Patient 9	M	76	OS/WET AMD	RURAL	0	0	0	0	0	0	0	0	HERBAL EXTRACTS (LIV 52), AFLIBERCEPT – 4 INTRAVITREAL INJECTIONS
Patient 10	M	81	OU/DRY AMD	URBAN	1	0	1	1	1	0	0	0	6–8 INTRAVITREAL ANTI-VEGF INJECTIONS OU, APIXABAN, DAPAGLIFLOZIN, PANTOPRAZOLE, METFORMIN, BETAXOLOL, BETAHISTINE, ATORVASTATIN
Patient 11	M	65	OS/WET AMD	URBAN	1	1	0	1	0	1	1	1	ATORVASTATIN, TRANDOLAPRIL + VERAPAMIL
Patient 12	F	89	OD/DRY AMD OS/WET AMD	RURAL	0	1	0	0	0	0	0	0	TRIMETAZIDINE, GINKGO BILOBA EXTRACT, 7 INTRAVITREAL INJECTIONS WITH AFLIBERCEPT OS
Patient 13	F	69	OD/WET AMD	RURAL	1	1	0	1	0	0	0	0	NEBIVOLOL, PERINDOPRIL ARGININE + INDAPAMIDE, TRIMETAZIDINE, SIMVASTATIN, CLOPIDOGREL.
Patient 14	F	79	OU/DRY AMD	RURAL	1	0	0	1	0	0	0	0	ATORVASTATIN, BISOPROLOL, INDAPAMIDE, GLYCERYL TRINITRATE, FLUOXETINE, ACETYLSALICYLIC ACID, AFLIBERCEPT (INTRAVITREAL, RIGHT EYE)
Patient 15	F	79	OU/DRY AMD	RURAL	1	0	0	1	0	0	0	0	ATORVASTATIN, BISOPROLOL, LERCANIDIPINE, PERINDOPRIL, LEVOTHYROXINE SODIUM, SELENIUM, ACETYLSALICYLIC ACID, NICERGOLINE
Patient 16	M	75	OD/ WET AMD OS/ DRY AMD	RURAL	0	0	0	0	1	0	0	0	AREDS-TYPE ANTIOXIDANT SUPPLEMENTATION
Patient 17	F	73	OU/ WET AMD	RURAL	1	0	0	1	1	0	0	0	LERCANIDIPINE, ATORVASTATIN, LUTEIN + ZEAXANTHIN, VITAMINS + ANTIOXIDANTS, OU/ 11 INTRAVITREAL ANTI-VEGF INJECTIONS WITH AFLIBERCEPT
Patient 18	M	52	OD/WET AMD OS/DRY AMD	URBAN	0	0	0	0	1	0	1	1	OD/ INTRAVITREAL ANTI-VEGF INJECTIONS WITH AFLIBERCEPT
Patient 19	M	78	OU/WET AMD	URBAN	1	0	0	0	1	0	1	1	METOPROLOL TARTRATE, ACETYLSALICYLIC ACID, TAMSULOSIN HYDROCHLORIDE, OU/ INTRAVITREAL ANTI-VEGF INJECTIONS WITH AFLIBERCEPT
Control 1	F	79	CONTROL	URBAN	1	0	0	0	0	0	1	0	PERINDOPRIL ARGININE, METOPROLOL, AMIODARONE, LEVOTHYROXINE SODIUM
Control 2	F	65	CONTROL	URBAN	0	0	0	0	0	0	0	0
Control 3	F	67	CONTROL	RURAL	0	0	0	0	1	0	0	0	DENIES USE
Control 4	F	60	CONTROL		1	0	0	0	0	0	0	0	INDAPAMIDE, ATORVASTATIN
Control 5	F	55	CONTROL		1	0	0	0	0	0	0	0
Control 6	M	56	CONTROL	URBAN	0	0	1	1	0	0	0	0	ROSUVASTATIN, EMPAGLIFLOZIN, FENOFIBRATE
Control 7	F	76	CONTROL	URBAN	1	1	0	0	0	0	0	0	XARELTO, SPIRONOLACTONA, AMIODARONA, BISOTENS
Control 8	M	79	CONTROL	URBAN	1	0	1	1	0	0	0	0	SIOFOR, TRIPLIXAM, TROMBEX
Control 9	F	80	CONTROL	RURAL	0	0	1	0	0	0	0	0
Control 10	M	72	CONTROL	URBAN	1	0	0	0	0	0	0	0	AMLODIPINA, BISOTENS, ENALAPRIL
Control 11	F	81	CONTROL	RURAL	0	0	1	0	1	0	0	0	SIOFOR, AMLODIPINA, PIRACETAM
Control 12	F	74	CONTROL	URBAN	0	1	0	0	0	0	0	0	ELIQUIS , PIRACETAM
Control 13	F	85	CONTROL	URBAN	1	0	0	0	0	0	0	0	INDAPAMID, TANAKAN
Control 14	F	85	CONTROL	RURAL	0	0	0	0	0	0	0	0
Control 15	F	77	CONTROL	RURAL	1	0	1	1	0	0	0	0	SIOFOR, AMLODIPINA
Control 16	M	86	CONTROL	RURAL	1	0	0	1	1	0	0	0	BISOTENS, FOKUSIN
