# Supplementary material for: Metagenomic Profiling of the Gut Microbiome in Age-Related Macular Degeneration—A Pilot Study
Source: Biomedicines. 2026 Jun 5;14(6):1290. doi: 10.3390/biomedicines14061290 (PMC13296388; doi:10.3390/biomedicines14061290)
Supplement: Supplementary file 1 [file biomedicines-14-01290-s001.zip › Supplementary Table/Table S3 - PERMANOVA and BetaDispersion.xlsx]

## Sheet: PERMANOVA_BrayCurtis_genus
	Df	SumOfSqs	R2	F	Pr(>F)
Model	1	1.37275	0.226144	9.64358	0.001
Residual	33	4.6975	0.773856	NA	NA
Total	34	6.07025	1	NA	NA

## Sheet: PERMANOVA_BrayCurtis_species
	Df	SumOfSqs	R2	F	Pr(>F)
Model	1	1.36246	0.21279	8.92019	0.001
Residual	33	5.04039	0.78721	NA	NA
Total	34	6.40286	1	NA	NA

## Sheet: PERMANOVA_Jaccard_genus
	Df	SumOfSqs	R2	F	Pr(>F)
Model	1	0.904289	0.184219	7.45205	0.001
Residual	33	4.00447	0.815781	NA	NA
Total	34	4.90876	1	NA	NA

## Sheet: PERMANOVA_Jaccard_species
	Df	SumOfSqs	R2	F	Pr(>F)
Model	1	1.0612	0.164648	6.5043	0.001
Residual	33	5.38405	0.835352	NA	NA
Total	34	6.44524	1	NA	NA

## Sheet: BetaDispersion_BrayCurtis_genus
	Df	Sum Sq	Mean Sq	F value	Pr(>F)
Groups	1	0.125707	0.125707	6.50693	0.015568
Residuals	33	0.637526	0.019319	NA	NA

## Sheet: BetaDispersion_BrayCurtis_speci
	Df	Sum Sq	Mean Sq	F value	Pr(>F)
Groups	1	0.123566	0.123566	6.77774	0.013725
Residuals	33	0.601628	0.0182311	NA	NA

## Sheet: BetaDispersion_Jaccard_genus
	Df	Sum Sq	Mean Sq	F value	Pr(>F)
Groups	1	0.0169062	0.0169062	1.58086	0.217463
Residuals	33	0.352914	0.0106944	NA	NA

## Sheet: BetaDispersion_Jaccard_species
	Df	Sum Sq	Mean Sq	F value	Pr(>F)
Groups	1	0.000197141	0.000197141	0.0179581	0.89421
Residuals	33	0.362268	0.0109778	NA	NA
